# Supplementary material for: HelmCoP: An Online Resource for Helminth Functional Genomics and Drug and Vaccine Targets Prioritization
Source: PLoS One. 2011 Jul 8;6(7):e21832. doi: 10.1371/journal.pone.0021832 (PMC3132748; doi:10.1371/journal.pone.0021832)
Supplement: Table S1 — List of genes and groups from all combinations of ortholog groups from the 18 species. Numbers under the groups column represent the number of orthologous group from the specific combination of species which is represented by species that have at least one protein under the species columns. (XLSX) [file pone.0021832.s001.xlsx]

## Sheet: S1
Table S1: List of ortholog groups from different species
#Groups	S. cerevisiae	G. max	H. sapiens	M. musculus	A. thaliana	D. melanogaster	S. japonicum	S. mansoni	B. malayi	T. spiralis	P. pacificus	M. hapla	M. incognita	C. elegans	C. brenneri	C. briggsae	C. remanei	C. japonica	#Genes
486	1023	5264	6973	4263	3276	2579	1280	1239	1242	1186	1923	1234	1916	2044	2351	1686	2045	1680	43204
4412	0	0	13445	9561	0	0	0	0	0	0	0	0	0	0	0	0	0	0	23006
2970	0	8644	0	0	5432	0	0	0	0	0	0	0	0	0	0	0	0	0	14076
129	0	671	1443	1018	356	631	345	310	287	339	560	333	495	573	607	449	540	439	9396
122	0	0	1747	1263	0	670	283	240	229	248	498	222	309	519	505	368	478	353	7932
967	0	0	0	0	0	0	0	0	0	0	0	0	0	1389	1520	1155	1502	1249	6815
1147	0	0	4305	0	0	0	0	0	0	0	0	0	0	0	0	0	0	0	4305
1385	0	3770	0	0	0	0	0	0	0	0	0	0	0	0	0	0	0	0	3770
492	0	0	0	0	0	0	0	0	0	0	0	0	0	867	968	656	1166	0	3657
1004	0	0	0	0	0	0	0	0	0	0	0	1294	1896	0	0	0	0	0	3190
985	0	0	0	0	0	3165	0	0	0	0	0	0	0	0	0	0	0	0	3165
1394	0	0	0	0	0	0	1476	1480	0	0	0	0	0	0	0	0	0	0	2956
55	70	321	306	234	230	162	88	91	65	0	128	103	149	130	141	110	139	121	2588
24	0	34	577	268	0	145	68	74	67	65	160	78	120	168	164	126	154	125	2393
249	0	0	0	0	0	0	0	0	0	0	388	0	0	399	462	345	396	377	2367
663	0	0	0	2197	0	0	0	0	0	0	0	0	0	0	0	0	0	0	2197
243	0	0	947	654	0	539	0	0	0	0	0	0	0	0	0	0	0	0	2140
568	0	0	0	0	0	0	0	0	0	0	2106	0	0	0	0	0	0	0	2106
45	0	0	379	285	0	152	66	61	64	63	72	57	0	120	84	70	64	74	1611
48	67	189	169	129	116	126	65	59	59	67	73	57	0	84	90	70	76	73	1569
583	0	0	0	0	1550	0	0	0	0	0	0	0	0	0	0	0	0	0	1550
39	44	0	281	203	0	157	63	59	51	62	79	62	103	110	84	57	72	62	1549
11	0	0	322	271	21	141	40	36	34	25	71	39	45	82	105	64	91	66	1453
39	0	0	255	175	0	140	0	0	51	53	79	71	77	91	76	57	67	67	1259
19	29	224	194	93	120	55	67	56	34	38	37	0	43	53	74	42	54	37	1250
31	0	116	210	108	69	77	69	57	54	0	56	50	62	63	69	66	65	58	1249
74	0	0	0	0	0	0	0	0	98	0	158	92	155	165	172	141	151	116	1248
346	0	0	0	0	0	0	0	0	0	0	0	0	0	0	0	0	0	1236	1236
212	0	0	0	0	0	0	0	0	0	0	0	0	0	0	443	293	484	0	1220
120	0	0	0	0	0	0	0	0	141	0	164	0	0	198	191	153	173	149	1169
317	0	0	0	0	0	0	0	0	0	0	0	0	0	0	515	0	624	0	1139
112	0	0	466	334	0	0	133	125	0	0	0	0	0	0	0	0	0	0	1058
32	42	117	135	102	76	61	42	40	40	34	0	38	54	50	65	44	52	40	1032
26	0	105	203	148	61	70	40	38	32	33	50	30	0	43	47	34	42	33	1009
44	0	0	0	0	0	0	0	0	75	78	139	77	85	119	107	95	102	90	967
86	0	279	285	193	195	0	0	0	0	0	0	0	0	0	0	0	0	0	952
1	0	3	1	2	2	0	0	1	1	1	3	2	0	222	259	98	342	4	941
195	0	0	0	0	0	0	0	0	0	0	0	0	0	231	0	223	247	220	921
236	0	0	0	0	0	0	0	0	0	908	0	0	0	0	0	0	0	0	908
59	0	0	0	0	0	0	0	0	0	0	145	74	112	135	110	101	112	95	884
316	0	0	0	0	0	0	0	0	0	0	0	0	858	0	0	0	0	0	858
106	0	398	160	0	291	0	0	0	0	0	0	0	0	0	0	0	0	0	849
16	24	27	173	138	0	40	27	31	28	26	29	26	36	53	54	35	38	35	820
21	0	0	183	122	0	61	0	22	27	120	39	26	43	45	40	25	30	30	813
27	0	0	132	86	0	63	36	36	38	0	55	36	48	63	66	47	56	48	810
96	0	0	409	293	0	0	0	0	0	0	107	0	0	0	0	0	0	0	809
3	4	29	0	0	12	5	0	0	6	0	75	12	21	152	126	115	158	81	796
13	0	55	79	57	29	35	19	0	23	31	74	16	37	80	51	44	69	90	789
1	0	0	371	401	0	2	2	0	2	2	0	1	1	0	2	0	1	0	785
104	0	0	0	0	0	0	0	0	107	0	0	0	0	142	153	121	128	124	775
11	14	0	126	82	14	78	54	40	21	20	40	22	33	47	58	38	48	36	771
218	0	0	0	0	0	0	0	0	0	0	0	0	0	261	0	235	261	0	757
17	25	132	80	64	76	50	25	0	26	25	28	25	30	36	42	27	36	28	755
138	0	0	0	0	0	0	0	0	0	0	0	0	0	165	252	0	323	0	740
13	0	147	104	49	59	32	0	0	28	26	42	26	31	45	47	35	33	31	735
17	23	75	56	49	51	52	0	0	29	23	46	35	44	52	55	46	51	47	734
225	0	0	0	0	0	0	0	0	0	0	0	0	0	0	0	0	717	0	717
289	0	0	0	0	0	0	0	0	0	0	0	0	0	0	711	0	0	0	711
72	0	340	0	0	223	0	0	0	0	0	99	0	0	0	0	0	0	0	662
1	1	2	1	2	0	0	1	1	1	0	1	0	0	57	129	51	398	4	649
87	0	0	340	214	0	0	89	0	0	0	0	0	0	0	0	0	0	0	643
216	0	0	0	0	0	0	0	0	0	0	0	0	0	0	0	249	386	0	635
11	22	58	102	50	35	57	18	14	0	11	32	20	38	33	40	34	38	30	632
21	0	0	0	0	0	0	0	0	0	21	95	0	0	119	100	100	139	57	631
81	0	0	297	202	0	0	0	0	0	130	0	0	0	0	0	0	0	0	629
1	0	1	0	5	1	0	0	0	0	4	3	0	0	139	190	80	143	56	622
41	0	0	0	0	0	0	0	0	0	0	78	47	0	89	119	85	133	63	614
72	0	0	0	0	0	0	0	0	0	0	114	0	0	147	110	94	126	0	591
18	0	0	88	63	0	29	0	0	21	0	98	26	29	53	59	37	46	38	587
3	0	4	0	0	0	0	0	0	15	7	105	20	14	91	81	83	92	44	556
15	17	53	83	50	35	39	0	17	20	22	21	24	25	33	29	24	27	31	550
36	0	0	328	176	0	0	0	0	0	0	0	0	0	0	0	0	37	0	541
1	0	1	0	0	0	1	1	0	4	2	9	2	3	135	113	103	138	28	540
21	0	0	176	96	0	49	0	0	23	27	26	0	0	33	29	24	26	23	532
9	0	0	0	0	0	0	0	0	0	12	131	11	0	91	69	63	78	71	526
13	0	36	103	59	25	39	0	17	19	18	31	25	23	29	27	21	21	23	516
56	0	0	202	238	0	0	0	0	56	0	0	0	0	0	0	0	0	0	496
4	0	0	0	0	0	0	5	4	6	0	45	6	8	104	63	95	113	42	491
2	0	5	8	0	0	0	3	3	19	17	66	20	22	64	67	62	72	50	478
16	26	56	54	36	45	30	19	19	17	0	23	16	0	26	29	25	28	23	472
4	0	0	9	4	0	0	0	0	0	0	57	32	52	68	75	52	92	23	464
14	0	0	110	70	0	61	22	18	18	21	21	0	0	29	28	18	21	18	455
5	0	0	39	18	6	30	0	0	40	25	25	31	36	41	52	33	39	36	451
10	0	27	53	40	29	39	0	0	13	0	56	17	18	37	34	29	31	27	450
39	0	0	0	0	0	0	0	0	43	0	65	43	0	72	63	55	55	50	446
61	80	228	0	0	136	0	0	0	0	0	0	0	0	0	0	0	0	0	444
173	0	0	0	0	0	0	0	0	0	0	0	0	0	213	0	0	228	0	441
1	0	9	24	18	4	0	0	2	2	1	24	4	2	34	146	34	122	11	437
28	0	0	0	0	0	0	0	0	0	0	53	0	39	78	85	54	78	49	436
19	0	0	0	0	0	103	0	0	27	27	32	23	35	49	42	29	29	28	424
9	0	0	68	50	0	19	16	13	0	9	28	21	23	44	41	30	33	27	422
64	0	86	191	142	0	0	0	0	0	0	0	0	0	0	0	0	0	0	419
1	0	132	2	0	274	0	1	0	0	0	4	0	1	1	0	0	2	1	418
54	0	208	0	0	143	0	0	0	0	0	0	0	0	0	0	0	0	65	416
1	1	0	1	0	0	0	0	0	0	0	42	8	22	76	58	63	101	43	415
66	0	0	0	0	0	0	0	0	0	0	0	0	0	0	101	96	131	77	405
13	0	0	83	89	0	42	16	16	15	15	0	14	19	27	18	15	18	14	401
23	0	147	0	0	220	0	0	0	0	0	0	23	0	0	0	0	0	0	390
13	0	40	58	38	25	36	15	17	14	14	0	16	23	18	23	17	17	18	389
1	0	1	277	96	0	6	0	1	1	0	2	0	0	1	1	1	1	0	388
1	1	0	3	0	1	0	0	0	0	0	4	49	190	5	37	4	93	0	387
107	0	0	163	0	0	220	0	0	0	0	0	0	0	0	0	0	0	0	383
12	15	37	40	39	29	20	17	16	15	20	19	22	21	16	23	14	19	0	382
1	1	1	1	1	4	0	1	1	0	2	3	134	228	1	2	0	0	1	381
32	0	0	146	96	0	68	34	36	0	0	0	0	0	0	0	0	0	0	380
137	0	0	0	0	0	0	0	0	0	0	0	0	0	380	0	0	0	0	380
39	0	0	184	151	0	0	0	0	0	0	0	0	44	0	0	0	0	0	379
5	0	17	32	17	10	15	8	7	0	11	18	32	74	15	28	29	32	33	378
1	0	0	0	0	1	0	0	0	1	1	34	84	103	38	28	31	31	18	370
148	0	0	0	0	0	0	0	0	0	0	0	0	0	0	196	173	0	0	369
9	0	0	36	19	0	0	0	0	9	0	0	0	0	85	78	60	57	21	365
9	0	22	76	47	15	30	12	11	12	15	26	0	0	17	24	15	25	15	362
4	0	0	0	0	0	0	24	0	51	55	7	18	30	4	28	9	93	43	362
39	0	0	205	113	0	0	0	0	0	0	0	0	0	0	42	0	0	0	360
10	0	0	0	0	0	0	0	0	0	0	0	0	12	81	81	61	115	0	350
5	0	233	0	0	101	0	0	0	0	0	6	0	8	0	0	0	0	0	348
1	0	231	0	1	110	2	0	0	0	0	1	1	0	0	0	0	1	0	347
124	0	0	0	0	0	0	0	0	0	0	0	0	0	0	0	0	140	207	347
50	0	0	168	120	57	0	0	0	0	0	0	0	0	0	0	0	0	0	345
37	0	189	0	0	97	0	0	0	0	59	0	0	0	0	0	0	0	0	345
34	0	0	152	94	0	58	0	0	0	40	0	0	0	0	0	0	0	0	344
57	0	0	157	126	0	0	0	60	0	0	0	0	0	0	0	0	0	0	343
1	0	257	0	0	77	0	0	1	0	1	2	0	2	0	1	1	0	0	342
134	0	0	0	0	0	0	0	0	0	0	0	0	0	163	178	0	0	0	341
1	0	0	2	1	2	0	1	0	2	0	0	1	1	85	76	70	83	17	341
68	0	0	0	0	0	0	0	0	0	0	0	0	0	77	90	0	86	81	334
29	0	0	67	55	0	0	0	0	0	0	0	0	0	42	47	36	45	38	330
1	0	0	0	0	0	1	1	0	0	0	1	0	0	5	91	49	181	0	329
48	0	154	0	82	90	0	0	0	0	0	0	0	0	0	0	0	0	0	326
31	0	0	0	0	0	0	0	0	0	0	0	39	87	46	46	34	38	35	325
33	0	0	190	100	0	0	0	0	0	0	0	0	0	0	0	0	0	34	324
38	0	0	0	0	0	0	0	0	0	0	0	44	0	64	61	51	58	45	323
3	0	0	0	0	0	15	20	18	18	19	30	25	24	35	35	26	32	25	322
8	0	0	79	48	0	31	10	0	10	11	17	10	15	29	20	14	14	14	322
1	0	1	3	2	2	0	0	1	0	3	44	3	9	6	15	5	51	164	309
10	0	0	67	49	0	0	0	0	16	18	24	18	18	19	25	17	17	20	308
23	0	0	163	76	0	42	0	26	0	0	0	0	0	0	0	0	0	0	307
33	0	0	127	145	0	0	0	0	0	0	0	33	0	0	0	0	0	0	305
13	0	0	71	45	0	30	0	0	14	17	17	15	0	20	20	15	19	16	299
1	0	76	1	0	215	0	1	2	0	0	1	0	1	0	0	0	0	0	297
13	0	0	61	52	0	0	0	0	17	0	23	19	21	25	21	16	22	19	296
1	1	1	0	1	1	0	1	3	0	0	0	1	0	12	106	18	141	7	293
40	0	130	0	0	83	74	0	0	0	0	0	0	0	0	0	0	0	0	287
1	0	173	0	0	107	0	1	0	0	0	0	0	0	0	0	1	0	0	282
1	1	164	0	1	112	0	1	0	0	0	0	0	0	1	0	0	0	0	280
10	12	47	22	24	26	18	13	11	12	11	0	12	0	12	17	12	14	12	275
7	0	0	63	44	0	26	0	0	7	12	0	13	33	21	16	11	12	17	275
20	0	153	0	0	100	0	0	0	0	0	0	0	0	0	21	0	0	0	274
22	0	30	0	0	0	0	0	0	0	0	0	0	0	39	60	38	76	26	269
25	0	0	0	0	0	0	0	0	29	0	0	29	45	39	41	27	30	28	268
8	0	91	27	21	39	12	0	0	0	0	8	9	11	10	12	9	10	9	268
4	0	0	0	4	0	9	5	5	10	9	51	23	37	24	29	17	24	21	268
30	0	0	37	0	0	0	0	0	0	0	0	0	0	51	62	32	46	39	267
9	9	21	47	31	10	25	13	12	10	11	13	0	0	12	17	13	11	11	266
5	0	20	20	8	12	0	8	12	11	9	20	16	19	17	31	25	27	11	266
24	0	0	0	0	0	0	0	0	0	0	46	0	0	0	95	39	85	0	265
2	0	4	0	0	0	7	0	0	7	2	10	7	6	46	42	38	73	22	264
2	0	4	0	0	2	0	2	0	0	0	15	0	2	89	43	45	45	15	262
88	0	0	0	0	0	0	0	0	0	0	130	0	0	0	0	0	0	132	262
1	0	0	190	63	0	0	2	0	0	0	2	0	0	0	1	0	1	0	259
14	35	61	59	30	42	30	0	0	0	0	0	0	0	0	0	0	0	0	257
32	0	0	0	0	0	0	0	0	0	0	0	0	39	49	49	41	41	38	257
1	0	0	1	0	1	0	2	0	0	0	0	1	0	42	58	38	98	14	255
91	0	135	117	0	0	0	0	0	0	0	0	0	0	0	0	0	0	0	252
7	0	0	0	0	0	0	7	0	0	0	10	0	0	48	54	40	79	11	249
77	0	0	0	0	0	0	0	0	248	0	0	0	0	0	0	0	0	0	248
7	10	0	37	24	0	26	11	14	8	10	12	10	0	30	13	11	17	12	245
3	0	0	6	0	0	5	4	3	18	9	34	19	17	24	30	22	29	24	244
54	0	0	0	0	0	0	0	0	0	0	0	0	0	68	64	55	0	56	243
4	4	27	21	14	100	4	5	4	5	0	8	0	5	13	10	9	6	6	241
16	0	43	50	39	33	37	21	18	0	0	0	0	0	0	0	0	0	0	241
92	0	0	0	0	0	0	0	0	0	0	0	0	0	0	0	240	0	0	240
94	0	0	0	0	0	0	0	0	0	0	0	0	0	0	0	102	0	138	240
20	0	0	0	0	0	0	0	0	21	21	40	0	0	31	31	28	43	24	239
12	0	0	26	30	0	27	0	0	0	0	22	16	19	22	24	20	16	17	239
99	0	0	0	0	0	0	0	0	0	0	0	0	0	0	121	0	0	118	239
43	51	0	104	84	0	0	0	0	0	0	0	0	0	0	0	0	0	0	239
22	0	70	44	44	35	44	0	0	0	0	0	0	0	0	0	0	0	0	237
7	8	15	32	10	15	9	0	0	8	0	13	9	13	21	32	18	22	12	237
5	0	31	40	17	14	0	13	11	7	7	10	7	0	15	20	12	16	15	235
31	0	128	0	0	74	0	0	0	32	0	0	0	0	0	0	0	0	0	234
8	0	0	60	38	0	15	9	12	10	13	11	0	12	12	13	10	11	8	234
7	0	27	25	22	13	17	0	0	7	9	28	8	0	18	17	13	13	16	233
16	0	0	0	0	0	27	0	0	0	0	23	0	0	40	39	34	44	26	233
2	0	0	0	0	0	3	4	2	0	0	2	0	11	2	6	21	7	173	231
47	0	0	0	0	0	0	0	0	0	0	0	0	0	0	74	0	68	89	231
15	0	0	120	56	0	38	16	0	0	0	0	0	0	0	0	0	0	0	230
1	0	3	1	2	1	0	2	1	1	0	2	88	122	1	3	1	2	0	230
2	3	126	4	7	59	4	2	3	3	2	0	2	4	2	0	2	5	2	230
4	6	6	18	12	0	7	5	5	4	0	9	22	21	35	25	13	28	13	229
5	0	22	42	23	10	0	0	0	8	7	23	10	14	11	19	12	14	12	227
63	0	0	0	0	0	0	0	0	0	0	0	0	0	70	83	73	0	0	226
17	0	0	0	0	0	0	0	0	20	0	24	0	28	37	37	24	29	27	226
68	0	0	0	0	0	0	0	0	0	0	139	0	0	0	0	0	87	0	226
8	0	9	0	0	0	0	0	0	0	0	10	0	0	44	58	43	49	13	226
1	0	8	2	8	1	4	1	0	1	0	2	1	2	0	2	166	8	18	224
1	0	135	2	1	80	0	1	0	1	1	2	0	1	0	0	0	0	0	224
22	0	103	0	0	94	0	0	0	0	0	0	0	26	0	0	0	0	0	223
5	7	45	32	17	30	22	6	6	6	7	8	6	5	7	9	5	0	5	223
8	13	27	33	18	16	11	10	9	11	10	11	10	8	9	0	8	9	9	222
75	219	0	0	0	0	0	0	0	0	0	0	0	0	0	0	0	0	0	219
1	1	2	1	0	1	0	15	3	0	8	4	27	2	0	3	4	70	76	217
4	0	124	0	0	69	0	0	0	0	0	0	0	0	10	6	4	4	0	217
1	0	0	0	1	1	0	0	0	0	0	3	0	10	2	1	4	18	176	216
1	1	129	2	1	73	0	0	0	0	2	0	1	1	1	2	1	1	0	215
5	0	0	70	63	0	12	6	5	0	5	0	5	8	8	9	8	9	7	215
42	0	0	0	0	0	0	0	0	47	0	0	59	109	0	0	0	0	0	215
14	0	0	41	21	0	0	0	0	15	0	20	0	0	25	28	22	24	19	215
6	8	0	27	16	0	17	0	0	8	8	27	8	10	19	18	15	20	13	214
100	0	0	0	0	0	0	0	0	0	0	0	0	0	109	0	104	0	0	213
70	0	0	112	0	0	0	0	0	0	0	101	0	0	0	0	0	0	0	213
46	0	0	0	0	0	0	0	0	0	0	57	74	79	0	0	0	0	0	210
1	1	0	103	78	2	0	2	3	0	1	1	0	0	1	6	4	3	4	209
60	0	142	0	0	0	0	0	0	0	0	66	0	0	0	0	0	0	0	208
2	0	3	0	0	0	0	0	0	0	0	35	3	5	32	27	32	61	10	208
11	0	0	36	29	0	0	0	0	0	0	15	0	0	34	27	28	20	19	208
5	7	32	19	6	29	7	0	0	0	0	10	8	11	16	21	13	19	9	207
24	0	0	0	0	0	0	0	0	0	28	0	0	0	38	36	37	34	32	205
60	0	0	0	0	0	0	0	0	0	0	0	0	0	71	0	0	62	71	204
64	0	0	0	94	0	110	0	0	0	0	0	0	0	0	0	0	0	0	204
7	0	0	96	27	0	0	0	0	0	0	41	0	0	10	9	9	10	0	202
1	1	135	0	0	62	0	1	0	0	0	1	0	1	1	0	0	0	0	202
6	8	19	23	17	12	0	12	12	9	11	7	8	12	12	8	7	10	15	202
6	0	0	0	0	7	0	0	0	0	0	9	0	0	23	44	32	71	15	201
57	0	0	123	0	77	0	0	0	0	0	0	0	0	0	0	0	0	0	200
5	0	0	87	81	0	15	8	0	0	0	8	0	0	0	0	0	0	0	199
7	7	0	20	23	0	14	9	10	9	0	20	11	13	14	14	10	14	11	199
1	0	39	1	0	19	0	0	0	0	1	2	16	11	8	25	6	38	32	198
6	0	0	19	16	0	22	0	7	0	7	19	17	15	15	16	12	18	14	197
1	0	2	0	0	1	43	2	0	0	5	33	3	7	29	22	17	18	14	196
24	0	0	107	60	0	0	0	0	0	0	0	0	0	0	0	28	0	0	195
11	0	33	44	43	28	0	0	0	0	0	47	0	0	0	0	0	0	0	195
8	0	0	28	32	0	12	12	14	10	0	12	8	0	15	16	13	14	9	195
6	8	14	18	14	17	27	7	0	7	0	9	6	12	8	12	9	13	13	194
10	0	0	61	30	0	19	0	0	11	0	11	0	0	17	11	12	11	11	194
5	5	23	14	0	16	15	8	6	6	7	12	9	13	12	14	9	10	13	192
9	0	0	0	0	0	13	0	0	9	0	16	0	0	41	23	25	51	13	191
6	0	33	19	16	20	18	10	7	8	0	10	7	0	10	9	7	7	10	191
1	0	108	0	0	76	0	1	1	0	1	1	2	0	0	0	0	0	0	190
6	7	30	19	18	21	10	0	7	8	0	7	6	7	8	15	7	9	9	188
4	0	0	45	24	0	0	5	0	9	6	11	4	10	14	14	18	17	11	188
23	0	0	159	0	0	0	0	0	0	0	0	0	0	0	29	0	0	0	188
24	0	0	0	0	0	0	0	0	24	24	0	0	0	32	31	26	26	25	188
1	0	7	0	0	0	0	10	3	0	2	17	0	0	0	0	0	14	135	188
7	0	0	32	37	0	19	0	0	7	7	10	0	10	17	14	11	11	11	186
11	0	0	20	0	0	0	0	0	13	0	20	16	17	20	27	15	18	16	182
4	4	19	38	22	9	0	15	10	7	7	6	4	0	10	10	7	7	7	182
54	0	88	0	93	0	0	0	0	0	0	0	0	0	0	0	0	0	0	181
3	0	7	74	34	6	7	7	5	0	8	6	0	0	8	8	4	4	3	181
14	0	0	0	19	0	0	0	0	0	0	24	0	0	32	33	27	29	17	181
9	0	0	38	33	0	25	0	0	0	10	9	0	0	14	12	9	15	14	179
72	0	0	0	0	0	0	0	0	75	0	104	0	0	0	0	0	0	0	179
2	0	4	0	0	0	0	0	0	0	0	2	0	0	5	0	3	3	161	178
29	0	0	0	0	0	0	0	0	30	0	0	0	0	43	36	30	37	0	176
43	0	0	0	0	0	0	0	0	0	0	0	0	0	0	0	55	53	67	175
4	0	0	55	38	5	9	0	0	4	0	11	10	8	8	7	5	5	9	174
2	0	0	4	0	3	0	0	0	3	0	27	6	4	23	24	31	34	15	174
8	0	0	10	0	0	0	0	0	12	9	18	18	14	20	24	15	15	18	173
10	0	0	14	0	0	0	0	0	0	0	13	11	0	28	33	23	30	21	173
18	0	100	0	0	51	0	0	0	0	0	0	0	0	21	0	0	0	0	172
62	0	0	105	0	0	0	67	0	0	0	0	0	0	0	0	0	0	0	172
3	0	0	0	0	0	0	4	0	0	0	5	3	4	22	30	46	35	23	172
49	0	0	67	0	0	0	52	52	0	0	0	0	0	0	0	0	0	0	171
4	0	15	0	0	6	0	0	0	6	0	20	17	23	15	23	16	19	11	171
3	0	0	44	26	3	0	10	5	3	10	8	8	13	9	9	6	9	8	171
13	0	0	0	0	26	0	0	0	0	0	0	0	0	36	39	27	26	16	170
20	0	0	55	40	0	41	0	0	0	0	33	0	0	0	0	0	0	0	169
1	1	2	0	1	2	0	3	152	1	5	1	0	0	0	0	1	0	0	169
1	0	120	1	0	45	0	0	0	0	0	0	1	0	0	0	1	0	0	168
1	3	6	0	0	0	0	31	0	2	11	5	15	38	0	11	0	11	35	168
5	0	0	25	22	0	13	0	0	0	8	7	5	8	12	34	12	12	10	168
46	0	0	0	0	0	0	0	0	0	0	0	0	0	48	0	52	0	66	166
6	0	0	0	0	0	9	0	0	0	9	13	12	19	25	26	16	21	16	166
6	0	0	39	29	0	10	0	9	7	7	9	7	0	12	13	7	7	9	165
10	0	72	0	0	66	0	0	0	0	0	0	11	16	0	0	0	0	0	165
29	0	86	0	0	48	0	31	0	0	0	0	0	0	0	0	0	0	0	165
2	2	0	31	24	2	7	3	0	2	4	14	2	2	17	18	11	16	10	165
1	0	0	4	0	0	0	0	0	0	0	2	40	117	0	1	0	0	0	164
12	0	0	0	0	0	0	0	0	0	13	22	21	19	21	21	18	17	12	164
1	0	44	42	31	35	1	3	1	1	1	1	0	1	0	1	0	1	0	163
1	0	2	0	0	3	1	1	1	0	0	0	0	0	14	45	29	64	3	163
5	0	0	26	25	0	17	13	11	5	0	12	0	9	9	10	9	10	7	163
5	0	0	42	24	0	16	10	11	0	0	14	0	0	9	9	7	9	12	163
77	0	0	0	0	0	0	0	0	0	0	0	0	0	80	0	0	0	83	163
15	0	0	0	0	0	0	0	0	16	17	0	16	22	19	22	15	16	19	162
5	0	0	0	0	0	0	0	0	0	0	28	0	12	0	0	13	26	83	162
13	0	85	0	0	63	0	0	0	0	0	0	0	0	0	0	13	0	0	161
1	0	0	81	68	1	0	0	0	0	1	1	0	0	3	1	1	1	1	159
14	0	0	21	0	0	0	0	0	0	0	0	0	0	19	35	16	67	0	158
3	4	31	15	24	18	11	6	3	0	4	0	6	8	5	4	4	7	8	158
1	0	1	0	0	6	0	1	0	0	1	9	0	0	59	39	29	12	1	158
5	0	0	17	0	0	16	0	0	11	12	11	11	11	11	14	15	16	12	157
2	0	0	71	51	0	7	0	0	5	4	7	0	3	0	3	3	3	0	157
7	0	22	14	17	24	8	0	0	0	0	13	0	0	13	11	10	15	9	156
16	0	0	60	53	0	27	0	0	16	0	0	0	0	0	0	0	0	0	156
6	0	0	60	15	0	6	6	0	6	0	7	8	11	6	10	6	7	7	155
4	7	19	25	13	15	10	6	5	4	6	6	5	4	6	9	0	7	8	155
23	0	87	0	0	44	0	0	0	0	0	0	0	0	0	0	0	24	0	155
17	0	75	0	0	44	0	18	17	0	0	0	0	0	0	0	0	0	0	154
1	0	0	0	0	1	4	1	0	7	23	11	7	6	24	24	14	17	15	154
65	0	0	0	0	0	0	0	0	0	0	0	152	0	0	0	0	0	0	152
19	0	0	0	0	0	0	0	0	0	0	0	52	80	0	20	0	0	0	152
12	0	0	0	0	0	0	0	13	0	0	0	0	0	13	33	13	58	21	151
4	8	19	20	25	12	9	5	7	0	0	5	6	6	5	8	4	8	4	151
6	0	7	17	14	0	10	10	8	8	0	8	7	7	11	13	10	14	7	151
6	0	0	39	27	0	14	8	7	9	7	0	0	0	11	10	6	6	7	151
6	8	14	22	20	13	6	0	0	6	8	8	6	0	9	8	7	8	8	151
12	0	0	29	35	0	0	0	0	0	0	0	0	0	18	31	15	23	0	151
17	0	0	74	57	0	0	0	0	0	0	0	0	0	19	0	0	0	0	150
12	0	0	0	14	0	0	0	0	0	0	0	0	0	21	35	32	31	16	149
7	0	0	28	13	0	12	10	8	0	10	9	7	0	12	10	9	10	11	149
1	0	95	0	3	48	0	0	1	0	0	0	0	0	1	0	0	1	0	149
56	0	0	0	0	0	0	0	0	0	0	85	63	0	0	0	0	0	0	148
2	0	0	0	0	0	0	0	0	0	5	6	0	3	0	0	17	71	46	148
52	0	0	96	0	0	0	0	52	0	0	0	0	0	0	0	0	0	0	148
14	0	0	0	0	0	0	0	0	14	16	15	16	0	19	20	15	17	15	147
40	0	55	0	0	0	92	0	0	0	0	0	0	0	0	0	0	0	0	147
5	0	0	9	0	0	0	0	0	0	0	0	0	6	27	28	23	39	15	147
10	0	0	79	43	0	0	0	11	0	0	11	0	0	0	0	0	0	0	144
1	0	36	0	0	0	0	2	8	1	0	0	2	8	0	24	0	38	25	144
25	0	0	0	0	0	0	0	0	0	0	0	42	67	0	0	0	34	0	143
6	7	10	13	10	8	10	0	8	8	7	9	6	0	9	14	7	10	7	143
6	0	0	33	27	0	17	0	0	7	0	7	7	0	14	9	7	7	8	143
1	0	2	44	92	0	2	0	0	0	0	1	1	0	0	0	0	0	0	142
37	0	0	0	0	0	0	0	0	61	80	0	0	0	0	0	0	0	0	141
1	0	0	0	0	0	0	1	0	0	9	8	21	0	0	24	16	33	29	141
1	1	71	2	4	46	0	3	1	1	0	0	1	2	1	2	1	2	3	141
5	0	19	0	0	23	0	0	0	0	0	9	6	9	20	16	13	12	13	140
61	0	0	0	0	0	0	0	0	0	66	74	0	0	0	0	0	0	0	140
3	0	5	12	10	0	4	0	0	6	8	15	8	10	15	13	11	12	10	139
3	0	0	22	18	0	35	0	0	0	4	14	6	0	7	8	8	11	6	139
56	0	0	0	78	0	0	0	0	0	0	60	0	0	0	0	0	0	0	138
1	0	1	1	0	0	0	0	0	12	1	16	11	33	14	11	12	17	8	137
22	0	0	0	0	0	0	0	0	0	0	46	0	0	22	0	22	24	23	137
42	0	0	0	0	0	0	0	0	0	0	91	0	0	46	0	0	0	0	137
3	0	0	8	3	0	4	4	4	0	0	0	0	0	14	40	21	20	18	136
1	0	0	0	0	0	0	6	3	4	6	1	0	4	4	29	4	55	20	136
7	0	9	0	0	0	0	0	0	7	0	18	11	14	17	20	16	14	9	135
4	0	13	17	10	0	19	4	5	0	4	8	9	8	7	10	7	8	6	135
6	0	0	32	27	0	9	6	6	0	8	6	0	0	9	9	6	7	9	134
5	5	0	19	15	0	21	8	0	5	5	6	6	0	10	12	7	8	7	134
21	0	0	0	0	0	0	0	0	0	0	0	60	50	0	0	0	0	23	133
37	0	0	0	53	0	0	41	39	0	0	0	0	0	0	0	0	0	0	133
3	0	0	7	3	0	0	0	0	5	6	8	3	0	28	21	17	24	10	132
16	0	0	0	0	0	0	0	0	18	0	0	17	0	21	23	16	18	18	131
4	0	0	26	18	0	0	6	6	6	5	5	9	17	10	7	5	6	5	131
8	0	0	33	19	0	20	0	0	0	0	9	0	0	11	11	9	8	10	130
1	3	71	0	0	37	0	1	1	0	0	0	0	0	0	1	0	1	15	130
6	0	0	23	11	0	0	0	0	0	0	9	0	9	9	19	13	28	9	130
1	0	5	0	1	0	0	4	2	0	4	6	0	0	1	8	1	43	55	130
38	0	0	0	0	52	0	0	0	0	0	78	0	0	0	0	0	0	0	130
5	0	21	31	13	9	8	0	0	0	0	0	0	0	10	11	8	9	9	129
6	0	0	0	0	0	0	6	9	0	0	25	0	0	15	14	13	26	21	129
1	0	0	0	0	0	0	3	1	0	0	1	0	3	1	0	1	66	53	129
15	0	0	0	0	0	0	0	0	18	0	0	0	20	18	23	16	18	15	128
43	0	0	0	0	0	0	0	128	0	0	0	0	0	0	0	0	0	0	128
36	0	0	0	0	0	0	0	0	0	0	0	0	0	0	47	41	0	39	127
3	0	13	70	22	15	3	0	0	0	0	4	0	0	0	0	0	0	0	127
3	0	0	3	0	0	4	0	6	6	3	9	3	14	11	25	16	17	10	127
1	0	0	1	0	0	0	2	0	4	15	3	32	43	5	5	5	6	5	126
1	0	4	0	0	2	0	1	1	0	41	5	20	29	3	5	4	5	5	125
1	2	43	21	14	28	4	1	1	1	2	2	1	1	2	0	1	1	0	125
17	0	66	0	0	42	0	0	17	0	0	0	0	0	0	0	0	0	0	125
35	0	0	0	0	0	0	42	39	0	0	44	0	0	0	0	0	0	0	125
7	0	0	19	16	0	14	0	0	9	0	0	7	11	12	13	7	9	7	124
1	0	0	0	0	0	0	0	1	1	1	25	2	0	11	37	19	23	4	124
7	0	28	40	27	22	0	0	0	0	0	0	0	0	0	0	0	7	0	124
1	1	68	6	4	26	3	1	0	1	0	3	0	1	0	1	2	3	4	124
43	0	60	0	0	0	0	0	0	0	63	0	0	0	0	0	0	0	0	123
48	0	0	0	0	0	0	0	0	0	0	72	0	0	0	0	50	0	0	122
3	3	80	0	0	35	0	0	0	0	0	0	0	0	0	0	0	4	0	122
5	0	71	0	8	36	0	0	0	0	0	0	0	0	0	0	0	0	6	121
49	0	0	0	0	0	0	0	0	0	0	64	0	0	0	57	0	0	0	121
1	1	0	48	17	0	15	4	0	1	3	4	1	2	6	7	4	4	4	121
32	0	0	0	0	0	50	37	33	0	0	0	0	0	0	0	0	0	0	120
1	1	0	8	4	0	0	1	0	0	0	3	1	1	5	24	6	28	38	120
3	4	14	16	9	8	0	0	0	4	3	9	7	9	10	8	6	7	5	119
2	0	0	0	0	0	0	5	0	0	4	16	19	6	3	3	2	6	55	119
10	0	0	55	39	0	0	0	0	0	12	13	0	0	0	0	0	0	0	119
9	0	0	62	37	0	0	0	0	9	0	10	0	0	0	0	0	0	0	118
6	0	0	15	13	0	16	8	8	7	6	0	6	0	11	9	6	7	6	118
47	0	0	60	0	0	0	0	0	0	58	0	0	0	0	0	0	0	0	118
5	0	0	20	19	0	0	0	0	0	0	8	5	0	19	12	11	17	6	117
4	5	8	6	0	10	11	6	4	6	0	7	5	5	10	10	6	8	9	116
13	0	0	28	31	0	0	22	15	0	20	0	0	0	0	0	0	0	0	116
1	0	55	11	6	37	2	0	1	1	1	0	1	1	0	0	0	0	0	116
6	0	0	30	23	0	13	0	0	6	0	0	0	0	10	10	7	9	7	115
10	0	0	42	24	0	17	10	11	0	11	0	0	0	0	0	0	0	0	115
47	0	0	0	0	0	0	49	0	0	0	65	0	0	0	0	0	0	0	114
5	5	13	11	10	9	8	5	5	6	0	0	5	6	6	7	5	7	6	114
5	0	0	37	38	0	14	7	5	0	6	6	0	0	0	0	0	0	0	113
12	0	15	43	30	0	25	0	0	0	0	0	0	0	0	0	0	0	0	113
1	0	0	68	36	0	0	0	0	1	0	1	1	0	0	1	1	2	0	111
10	10	19	21	15	12	13	10	11	0	0	0	0	0	0	0	0	0	0	111
4	7	21	7	4	10	11	6	0	7	5	0	6	6	4	4	5	4	4	111
5	0	0	0	0	0	0	0	6	5	0	10	10	31	9	12	9	10	9	111
2	0	0	0	0	2	0	5	0	31	18	2	3	9	2	6	3	13	17	111
14	0	0	0	0	0	0	0	0	0	0	0	15	0	27	23	17	28	0	110
21	0	0	37	0	0	0	0	0	0	0	0	30	43	0	0	0	0	0	110
18	0	0	0	0	0	0	0	0	18	0	22	26	43	0	0	0	0	0	109
2	2	42	4	0	44	0	2	0	0	0	0	0	0	2	3	2	2	6	109
30	0	0	0	0	0	77	0	0	0	0	0	0	0	0	0	0	0	32	109
1	1	20	2	4	1	1	2	1	0	0	1	0	4	1	13	5	27	26	109
11	16	0	51	25	0	17	0	0	0	0	0	0	0	0	0	0	0	0	109
1	0	0	0	1	0	0	0	0	1	0	4	1	0	24	27	16	26	9	109
7	0	0	48	41	13	0	0	0	0	7	0	0	0	0	0	0	0	0	109
2	0	4	18	20	0	7	7	4	4	4	4	3	0	11	5	4	8	5	108
4	0	0	0	0	0	0	0	5	0	0	12	0	0	22	20	17	22	10	108
2	0	0	28	32	0	11	4	2	4	2	4	3	5	3	0	3	3	3	107
4	4	11	13	8	6	10	5	5	5	5	0	0	7	5	6	6	6	5	107
1	0	0	0	0	0	0	1	0	0	0	4	1	1	2	1	0	2	95	107
3	0	12	24	13	12	7	4	3	0	0	5	3	4	4	4	4	4	3	106
36	0	0	64	0	0	0	0	0	0	0	0	0	0	0	0	0	0	42	106
44	0	0	0	0	0	0	0	0	0	0	54	0	52	0	0	0	0	0	106
35	0	0	0	0	0	67	0	0	0	38	0	0	0	0	0	0	0	0	105
6	6	61	0	0	31	0	0	0	0	0	0	0	0	0	0	0	0	7	105
20	0	0	0	0	0	0	0	0	0	0	32	0	0	0	0	0	30	43	105
2	0	0	2	0	0	3	0	0	2	0	3	0	0	6	5	5	5	74	105
1	0	2	0	0	0	0	7	0	0	1	3	1	1	1	6	2	40	40	104
20	0	0	0	0	30	74	0	0	0	0	0	0	0	0	0	0	0	0	104
2	0	6	17	28	0	0	0	0	4	3	5	5	4	7	8	6	6	5	104
3	7	11	17	8	12	4	6	9	0	4	3	0	0	4	7	3	4	4	103
4	0	0	0	0	0	0	0	0	0	0	6	19	73	0	5	0	0	0	103
7	0	0	0	13	0	0	0	0	10	0	13	0	0	14	13	15	13	12	103
2	3	29	6	6	15	5	0	2	0	4	6	2	3	4	4	2	3	8	102
4	0	0	47	44	0	0	0	0	5	0	0	0	6	0	0	0	0	0	102
3	5	12	11	12	5	0	5	3	3	4	5	0	3	7	7	5	5	10	102
1	0	0	0	0	0	3	0	0	0	0	1	59	38	0	0	0	0	1	102
30	0	0	0	0	0	0	0	0	0	0	0	0	0	35	35	0	0	32	102
3	0	29	0	0	39	0	0	0	0	0	0	0	0	0	17	11	6	0	102
1	0	0	0	1	0	3	0	0	2	26	4	4	2	11	22	10	11	5	101
1	0	6	8	2	5	0	7	5	0	0	8	7	9	11	12	9	8	4	101
11	0	0	42	36	0	0	11	0	0	12	0	0	0	0	0	0	0	0	101
4	0	27	10	9	14	0	0	0	0	0	9	4	5	4	4	4	4	6	100
40	0	0	0	0	0	0	0	0	45	0	0	0	55	0	0	0	0	0	100
2	0	0	42	23	2	4	3	3	3	0	4	0	0	3	3	3	4	3	100
8	0	0	22	19	0	14	0	0	0	0	0	0	0	8	11	9	9	8	100
18	0	0	0	0	0	0	0	0	0	0	56	0	0	0	26	18	0	0	100
39	0	0	0	49	0	0	0	0	0	51	0	0	0	0	0	0	0	0	100
5	0	7	8	10	0	12	0	0	5	0	5	5	9	9	10	6	7	7	100
1	0	76	0	0	20	0	0	0	0	1	0	0	0	1	0	1	0	1	100
2	0	2	2	0	0	0	0	0	0	55	4	24	12	0	0	0	0	0	99
27	0	0	0	0	0	0	31	36	0	32	0	0	0	0	0	0	0	0	99
3	3	17	8	7	10	7	3	0	6	0	6	3	0	6	6	4	6	7	99
2	0	13	22	13	5	3	5	6	4	3	0	3	5	7	2	5	3	0	99
3	0	61	3	3	29	0	0	0	0	0	0	0	0	3	0	0	0	0	99
5	5	0	10	14	0	7	6	5	5	5	6	0	6	7	6	5	6	5	98
1	0	0	90	0	0	1	3	0	1	0	1	1	0	0	0	0	1	0	98
18	0	0	0	0	0	0	0	0	0	21	0	33	44	0	0	0	0	0	98
12	0	37	0	0	0	0	0	0	0	0	0	27	33	0	0	0	0	0	97
9	0	0	37	19	0	0	18	13	0	0	10	0	0	0	0	0	0	0	97
8	0	22	36	17	13	0	0	9	0	0	0	0	0	0	0	0	0	0	97
6	0	0	50	24	0	0	8	9	6	0	0	0	0	0	0	0	0	0	97
1	0	0	3	1	2	0	0	0	0	2	24	2	2	2	21	5	21	11	96
1	3	5	0	0	8	0	0	0	0	2	8	2	8	13	10	18	12	7	96
5	0	0	0	0	0	14	0	0	6	0	8	9	15	13	9	7	6	8	95
3	3	8	23	14	4	9	3	3	3	3	0	0	0	4	6	3	6	3	95
1	0	1	0	1	1	0	4	3	16	23	2	2	11	1	5	6	9	10	95
12	0	0	39	24	0	0	0	0	0	0	20	0	0	0	0	0	0	12	95
37	0	0	56	0	0	0	0	0	39	0	0	0	0	0	0	0	0	0	95
3	5	6	15	12	4	7	4	0	3	5	3	3	0	7	5	4	6	6	95
6	7	0	35	27	0	10	8	8	0	0	0	0	0	0	0	0	0	0	95
3	0	0	8	5	0	0	0	3	3	0	0	0	0	12	21	12	22	8	94
4	4	0	14	7	0	10	6	6	6	5	0	4	7	5	6	4	6	4	94
1	2	19	14	8	16	5	3	5	5	2	1	0	2	4	4	3	0	1	94
1	0	0	1	0	0	0	1	1	0	0	0	2	4	20	18	12	23	12	94
12	0	0	0	0	0	0	0	0	0	0	17	0	0	23	21	0	18	15	94
3	85	0	0	0	4	0	0	0	0	5	0	0	0	0	0	0	0	0	94
11	0	43	17	0	22	0	0	0	0	0	12	0	0	0	0	0	0	0	94
3	4	0	21	21	0	9	0	0	3	3	5	4	0	4	5	4	5	5	93
4	0	0	47	38	0	0	0	0	0	4	0	0	0	0	0	0	4	0	93
30	0	0	53	0	0	0	0	0	0	0	0	0	40	0	0	0	0	0	93
4	4	7	13	7	4	6	5	4	5	0	6	4	6	5	6	5	6	0	93
31	0	0	0	0	0	51	0	0	0	0	42	0	0	0	0	0	0	0	93
8	0	36	0	14	35	0	0	0	0	0	8	0	0	0	0	0	0	0	93
7	0	0	11	0	0	0	0	0	10	0	0	7	0	16	16	11	13	9	93
1	0	0	86	1	0	0	2	2	0	0	0	0	0	0	0	0	1	1	93
2	0	0	7	4	0	78	0	0	0	0	2	2	0	0	0	0	0	0	93
1	0	0	1	0	0	0	0	0	0	0	1	17	70	0	1	0	0	2	92
1	0	11	0	0	0	0	0	0	0	1	19	0	0	0	2	0	20	39	92
8	0	0	40	32	0	0	12	0	0	0	8	0	0	0	0	0	0	0	92
2	0	0	0	0	0	0	0	0	3	0	3	10	7	0	14	7	45	3	92
2	0	7	17	24	0	14	3	5	0	0	5	0	0	8	3	2	2	2	92
8	0	23	0	0	16	0	0	0	0	0	0	0	0	11	13	10	10	8	91
4	0	0	24	19	0	13	0	4	4	0	4	0	0	5	5	4	5	4	91
2	2	45	0	0	41	0	0	0	0	0	0	3	0	0	0	0	0	0	91
1	1	41	0	1	31	0	5	6	0	1	2	0	0	0	0	0	0	2	90
12	0	0	27	32	0	0	0	0	0	0	0	14	17	0	0	0	0	0	90
7	0	0	10	16	0	0	0	0	0	8	10	0	0	11	9	9	10	7	90
1	0	0	35	40	0	5	0	0	1	1	1	0	1	2	0	1	1	2	90
7	8	49	7	0	26	0	0	0	0	0	0	0	0	0	0	0	0	0	90
36	0	52	0	0	0	0	37	0	0	0	0	0	0	0	0	0	0	0	89
9	0	0	39	26	0	14	0	0	0	0	0	10	0	0	0	0	0	0	89
5	0	17	0	0	10	0	0	0	0	0	11	0	0	14	14	6	11	6	89
2	0	22	10	8	15	2	3	0	3	4	3	0	4	2	4	2	4	3	89
3	3	8	18	12	5	6	0	0	5	3	3	0	0	5	6	6	5	4	89
9	9	17	32	15	15	0	0	0	0	0	0	0	0	0	0	0	0	0	88
2	0	23	12	4	11	3	4	4	2	2	2	3	7	4	2	2	3	0	88
4	0	0	15	11	0	6	6	4	5	5	0	0	6	7	7	4	6	5	87
1	0	2	0	0	1	0	0	1	6	3	11	11	26	5	6	5	5	5	87
4	4	9	7	6	9	7	5	4	6	0	5	0	0	6	5	4	4	6	87
11	0	0	0	0	0	0	0	0	0	11	0	0	0	14	24	14	23	0	86
2	0	0	15	9	0	0	2	2	0	0	0	2	3	5	12	8	25	3	86
32	0	52	0	0	0	0	0	0	0	0	0	0	0	0	0	0	0	34	86
1	1	10	54	4	2	2	1	0	0	0	2	0	0	2	2	2	3	1	86
1	0	3	33	25	1	7	7	6	2	0	0	0	0	1	0	0	1	0	86
6	0	34	15	14	17	0	0	0	0	6	0	0	0	0	0	0	0	0	86
3	0	0	14	17	0	13	3	3	0	4	6	0	5	3	7	4	3	4	86
5	0	0	11	9	0	11	5	5	6	0	8	0	0	8	6	6	6	5	86
5	0	0	23	15	0	0	0	0	0	0	0	6	0	9	13	6	7	7	86
3	4	7	22	9	4	8	0	0	3	3	0	3	4	4	5	3	3	3	85
1	0	4	34	11	1	3	2	1	3	2	8	4	4	3	2	0	1	2	85
2	0	5	3	0	6	2	0	0	2	0	0	27	26	2	2	2	5	3	85
6	0	8	0	0	0	0	0	0	6	0	9	0	0	10	15	10	16	11	85
4	0	11	18	10	6	6	4	4	0	0	4	0	0	6	4	4	4	4	85
2	0	0	6	9	0	65	0	0	0	0	0	0	0	0	3	0	2	0	85
11	0	0	0	0	0	16	0	0	0	0	0	0	0	17	12	12	13	15	85
1	0	0	15	22	3	20	3	5	0	0	3	2	1	4	1	2	2	2	85
2	0	47	0	0	33	0	0	2	0	0	0	0	0	0	0	0	2	0	84
40	0	0	0	0	0	0	0	0	43	0	0	41	0	0	0	0	0	0	84
2	0	0	25	16	0	11	3	0	3	3	2	3	0	4	4	3	4	3	84
8	0	0	17	0	0	12	0	0	0	55	0	0	0	0	0	0	0	0	84
1	0	1	33	16	0	8	2	0	3	1	3	3	1	4	3	2	2	2	84
2	2	3	14	16	0	6	0	0	2	2	3	2	3	11	5	3	7	5	84
4	0	0	0	0	0	0	0	0	0	0	9	12	25	0	7	5	17	8	83
1	0	0	0	0	1	0	0	0	2	2	8	0	1	12	16	18	19	4	83
3	0	12	12	12	6	4	4	4	3	3	7	0	0	4	4	3	5	0	83
2	2	0	19	20	0	6	2	0	0	5	5	3	7	2	5	2	3	2	83
4	0	0	0	75	0	0	0	4	4	0	0	0	0	0	0	0	0	0	83
10	0	0	0	0	0	0	14	59	0	0	0	0	0	0	0	10	0	0	83
4	0	0	6	4	0	5	8	5	0	0	11	4	0	7	9	8	9	7	83
2	0	0	0	2	0	0	0	0	4	2	20	2	8	11	8	9	8	9	83
32	0	45	0	0	0	0	0	0	0	0	0	0	38	0	0	0	0	0	83
3	0	0	24	9	0	0	5	7	0	4	3	0	4	6	8	4	5	3	82
2	0	2	6	5	0	2	0	0	0	0	21	2	0	7	13	11	9	4	82
1	1	0	0	0	1	0	1	0	0	0	10	1	4	2	7	9	17	29	82
2	3	20	12	10	11	13	0	0	0	0	0	0	0	2	3	3	3	2	82
2	4	7	17	17	8	5	5	5	0	3	2	0	0	3	0	2	2	2	82
10	0	0	14	0	0	0	0	0	0	0	10	0	0	10	12	10	14	11	81
2	0	3	25	17	0	13	3	3	3	2	0	2	0	2	2	2	2	2	81
1	0	0	36	34	0	1	0	0	1	1	2	1	0	2	0	1	1	1	81
2	0	0	43	11	0	6	2	2	0	3	0	0	0	5	2	2	2	3	81
9	0	0	0	0	0	0	0	0	0	0	16	0	0	0	13	17	20	15	81
1	0	2	0	0	1	0	1	1	0	1	63	1	0	3	2	2	0	4	81
31	0	45	0	0	0	0	0	0	0	0	0	0	0	0	0	0	35	0	80
2	0	0	5	17	5	0	0	0	0	0	7	2	3	11	12	7	8	3	80
4	0	0	0	0	0	0	7	7	8	4	6	4	12	9	6	5	4	8	80
5	0	0	0	0	0	14	0	0	6	7	6	7	0	8	11	6	8	7	80
19	0	0	0	27	0	0	0	0	0	0	0	22	31	0	0	0	0	0	80
5	0	0	0	0	0	0	8	5	0	0	7	7	9	6	8	10	13	6	79
2	2	3	13	11	0	2	2	3	0	2	14	2	3	4	6	3	6	3	79
1	0	53	3	3	17	1	0	0	0	1	0	0	0	0	0	0	1	0	79
5	0	0	21	9	0	0	9	6	0	0	0	0	0	8	7	5	8	6	79
6	0	0	31	20	0	14	0	0	7	7	0	0	0	0	0	0	0	0	79
27	0	0	0	0	0	0	79	0	0	0	0	0	0	0	0	0	0	0	79
1	0	1	26	24	0	2	1	0	0	14	1	0	0	2	1	2	2	2	78
1	1	40	0	0	34	0	0	0	0	1	0	0	0	0	0	0	1	1	78
5	0	21	18	13	14	0	6	6	0	0	0	0	0	0	0	0	0	0	78
2	0	7	4	0	4	4	6	6	2	2	7	3	7	7	6	5	3	5	78
1	0	0	0	0	1	0	1	0	0	0	1	9	4	9	8	3	12	29	77
1	0	44	11	9	6	0	2	2	0	1	0	0	0	0	0	1	0	1	77
4	0	0	10	11	0	0	0	0	4	0	10	0	5	7	9	7	8	6	77
5	0	0	26	39	0	0	0	0	0	0	0	0	0	0	6	0	6	0	77
1	0	0	1	0	2	0	1	0	0	0	5	10	23	0	6	12	10	7	77
1	1	0	25	7	0	0	3	1	2	1	4	5	8	7	5	3	3	2	77
4	0	0	10	12	0	0	5	5	6	0	4	6	4	7	6	4	4	4	77
5	0	0	19	14	0	0	0	0	0	39	0	0	5	0	0	0	0	0	77
1	3	23	11	3	15	3	2	4	0	3	2	1	1	1	2	1	2	0	77
3	0	6	6	4	7	3	4	3	0	5	0	3	7	6	6	7	4	6	77
26	0	0	0	0	49	0	0	0	0	28	0	0	0	0	0	0	0	0	77
5	0	26	13	11	21	0	0	0	5	0	0	0	0	0	0	0	0	0	76
2	0	2	0	0	0	0	2	0	4	2	17	6	8	8	7	7	7	6	76
2	0	8	26	6	7	2	2	2	0	0	3	2	0	4	4	3	4	3	76
7	0	0	0	0	0	0	7	7	0	0	0	0	0	16	8	12	14	12	76
3	0	0	8	7	0	6	0	0	0	0	3	0	6	8	13	7	9	9	76
2	2	0	15	19	3	6	2	3	3	2	2	0	5	2	4	2	2	3	75
37	0	0	0	0	0	0	0	0	38	0	0	0	0	0	0	0	0	37	75
6	0	0	0	0	0	0	6	0	0	0	0	0	0	7	31	14	17	0	75
2	0	0	0	2	0	0	0	0	0	16	4	4	9	6	12	7	12	3	75
3	0	0	4	3	0	0	0	0	0	4	11	6	12	6	7	7	8	7	75
3	0	12	5	7	5	7	3	3	3	4	3	0	5	4	4	4	3	3	75
3	0	0	6	5	0	0	6	4	0	6	6	5	10	9	5	3	5	5	75
30	0	0	0	0	0	0	0	0	0	41	0	33	0	0	0	0	0	0	74
2	0	0	29	12	2	8	2	0	0	2	3	0	3	4	3	2	2	2	74
16	0	0	0	0	0	0	26	30	0	0	0	0	0	0	0	0	0	18	74
3	0	0	33	14	0	0	0	0	0	0	0	3	5	4	4	3	4	4	74
21	0	0	0	0	0	53	0	21	0	0	0	0	0	0	0	0	0	0	74
1	0	29	0	0	43	0	1	0	0	0	0	1	0	0	0	0	0	0	74
4	0	0	0	0	0	6	0	0	5	0	9	4	0	10	13	8	9	9	73
27	27	0	0	0	0	0	0	0	0	0	46	0	0	0	0	0	0	0	73
1	1	7	3	3	6	2	1	0	2	1	7	0	2	8	7	8	8	7	73
3	0	0	15	15	0	12	0	3	4	5	0	0	0	5	4	3	4	3	73
2	0	0	2	0	0	0	0	0	7	0	8	0	4	8	10	11	16	7	73
3	0	8	12	8	6	6	4	4	3	0	5	0	0	4	4	3	3	3	73
4	0	7	12	13	6	6	5	4	4	4	0	5	6	0	0	0	0	0	72
5	0	0	12	13	0	0	0	0	5	0	5	5	0	6	8	5	6	7	72
1	0	1	0	1	0	1	0	2	0	1	16	4	1	8	8	7	14	8	72
31	0	0	0	39	0	0	33	0	0	0	0	0	0	0	0	0	0	0	72
20	0	0	0	0	0	0	0	0	0	48	0	0	0	0	0	0	0	24	72
17	0	0	0	0	0	0	0	0	0	0	0	22	32	18	0	0	0	0	72
2	0	43	5	0	20	0	0	0	0	0	2	0	0	0	2	0	0	0	72
26	0	0	0	0	0	0	0	0	0	0	0	0	35	0	0	0	0	37	72
6	0	0	0	0	0	12	0	0	0	0	9	0	6	10	11	7	8	8	71
2	0	25	8	6	21	0	4	4	0	0	3	0	0	0	0	0	0	0	71
24	0	0	0	0	0	0	0	0	0	40	0	0	31	0	0	0	0	0	71
5	0	0	6	0	0	0	0	0	6	0	5	5	0	14	12	8	10	5	71
1	1	0	23	17	2	19	4	3	1	0	0	0	0	0	1	0	0	0	71
3	3	7	8	9	6	3	3	3	4	0	4	3	4	5	0	3	3	3	71
4	0	0	13	9	0	0	7	4	5	0	5	0	0	5	7	5	6	5	71
3	3	0	11	10	3	4	3	3	3	0	3	3	3	5	5	4	4	4	71
5	0	0	18	17	0	0	0	0	0	5	0	0	0	7	7	5	6	6	71
17	0	0	0	0	0	0	0	0	0	0	32	0	0	0	20	0	0	19	71
30	0	0	40	0	0	0	0	0	0	0	0	0	0	0	0	0	31	0	71
2	0	14	14	8	3	5	0	2	2	2	0	2	3	7	3	2	2	2	71
4	0	0	14	11	0	7	4	4	4	0	0	0	0	5	6	4	6	5	70
5	0	0	0	0	0	0	0	0	0	0	7	21	12	10	6	0	7	7	70
3	0	0	12	8	0	7	3	4	4	7	3	3	4	5	4	3	3	0	70
1	0	0	0	0	0	1	0	1	0	0	2	1	0	20	12	13	16	4	70
28	0	0	0	0	38	0	0	0	0	0	0	0	0	0	0	0	0	31	69
2	0	0	5	0	0	7	2	0	4	4	14	3	2	5	5	4	8	6	69
3	0	0	25	23	0	11	0	0	3	0	4	3	0	0	0	0	0	0	69
10	0	0	0	0	0	0	0	0	0	0	0	27	32	0	0	10	0	0	69
5	0	0	0	0	0	0	0	0	7	5	7	0	5	16	8	6	8	7	69
11	0	0	0	0	0	0	0	0	11	0	11	0	0	12	13	11	11	0	69
4	0	0	0	0	0	7	5	5	6	5	5	5	0	8	8	5	6	4	69
2	2	37	0	3	21	6	0	0	0	0	0	0	0	0	0	0	0	0	69
10	0	0	0	0	0	0	11	0	0	0	0	0	0	13	12	10	11	12	69
2	0	0	0	0	0	3	0	2	0	0	2	0	0	12	16	11	14	9	69
4	0	0	0	0	0	0	0	0	0	10	0	0	0	0	21	10	23	5	69
28	30	39	0	0	0	0	0	0	0	0	0	0	0	0	0	0	0	0	69
5	0	17	15	9	13	8	0	0	6	0	0	0	0	0	0	0	0	0	68
2	0	0	14	19	0	4	0	2	2	0	2	0	6	8	3	2	2	4	68
2	0	2	6	5	0	0	3	2	2	0	10	5	3	4	8	6	6	6	68
21	0	0	0	0	47	0	0	0	0	0	0	0	0	0	0	0	21	0	68
4	0	0	0	0	0	0	0	0	0	0	14	4	8	8	0	11	17	5	67
25	26	0	41	0	0	0	0	0	0	0	0	0	0	0	0	0	0	0	67
7	0	0	0	0	0	0	0	0	9	0	11	7	10	8	0	7	8	7	67
3	0	0	14	7	0	4	0	0	3	0	3	0	4	5	11	6	6	4	67
25	0	0	42	0	0	0	0	0	0	0	0	25	0	0	0	0	0	0	67
28	0	36	0	0	0	0	0	0	0	0	0	0	0	0	30	0	0	0	66
2	2	4	17	9	3	3	5	6	2	0	4	4	3	0	2	0	2	0	66
1	0	2	32	17	0	0	1	1	1	0	2	0	0	3	2	1	1	3	66
7	0	26	10	10	11	0	0	0	0	0	0	0	9	0	0	0	0	0	66
1	0	0	0	0	2	0	1	0	0	0	1	0	0	3	15	9	35	0	66
1	0	0	0	0	0	0	0	0	1	1	0	28	35	0	0	0	1	0	66
3	0	0	14	9	0	6	5	6	3	0	0	3	3	5	3	3	3	3	66
5	0	0	9	8	0	9	0	0	5	6	0	0	0	6	7	5	5	5	65
5	0	0	7	0	0	0	0	0	0	10	5	0	0	11	6	6	11	9	65
1	0	7	1	0	5	0	2	1	5	5	2	1	7	7	6	6	5	5	65
9	0	0	0	0	0	0	0	0	9	0	13	0	0	15	0	9	10	9	65
5	0	0	35	19	0	0	0	0	0	0	0	0	0	0	0	0	6	5	65
3	0	9	4	7	5	4	4	3	4	3	0	3	0	5	4	3	3	4	65
8	0	0	32	17	0	0	0	0	0	0	0	0	0	0	8	0	0	8	65
3	0	13	7	4	6	3	4	3	4	4	0	0	0	3	3	3	4	4	65
2	0	8	0	0	5	0	0	0	3	2	7	4	5	6	9	5	7	4	65
1	1	8	21	11	5	1	1	1	1	1	1	1	0	0	3	4	3	2	65
2	0	0	0	3	59	0	0	0	0	0	0	0	0	0	0	0	0	2	64
4	0	0	21	13	9	13	4	4	0	0	0	0	0	0	0	0	0	0	64
1	0	13	12	8	4	2	5	3	1	1	0	0	1	8	2	2	1	1	64
27	0	0	0	0	0	0	28	0	0	36	0	0	0	0	0	0	0	0	64
3	0	13	4	5	3	3	3	3	3	0	0	3	5	3	4	3	4	5	64
1	1	0	1	1	0	0	0	0	0	0	3	0	2	0	0	0	0	56	64
2	0	0	19	14	0	0	3	2	2	0	2	2	0	5	3	6	4	2	64
5	0	0	0	0	0	0	0	0	0	7	0	5	6	10	10	7	10	9	64
1	0	0	32	13	0	2	2	0	3	1	3	1	2	0	3	0	2	0	64
6	0	0	23	23	0	10	0	0	0	0	0	0	0	0	0	0	7	0	63
4	0	0	6	6	0	7	4	5	0	0	5	4	5	4	4	4	5	4	63
2	2	0	11	6	4	0	0	0	2	2	8	3	3	4	4	6	3	5	63
1	0	0	41	14	0	2	1	0	0	1	4	0	0	0	0	0	0	0	63
2	0	0	0	0	0	2	0	0	0	0	36	0	0	0	15	0	10	0	63
1	1	5	0	4	13	1	1	1	0	0	1	1	9	1	5	0	4	16	63
2	4	0	22	3	0	0	3	2	3	0	6	0	0	6	3	2	6	3	63
1	1	20	6	6	18	1	0	0	0	1	6	1	0	1	0	1	0	1	63
17	0	22	0	0	0	0	20	21	0	0	0	0	0	0	0	0	0	0	63
1	0	0	25	28	0	0	2	0	0	0	2	0	1	1	1	1	0	1	62
13	0	0	0	0	0	0	0	0	0	0	26	0	0	0	18	0	18	0	62
2	0	0	36	16	0	3	3	0	2	0	2	0	0	0	0	0	0	0	62
6	0	0	20	13	0	9	0	0	0	10	10	0	0	0	0	0	0	0	62
2	0	0	16	9	0	7	0	2	2	5	0	2	2	7	3	3	2	2	62
18	0	0	0	0	0	34	0	0	0	0	0	0	0	0	0	0	28	0	62
1	11	1	6	6	3	0	0	1	0	1	19	1	0	1	2	2	2	6	62
2	0	4	12	6	3	3	0	0	0	2	5	3	3	3	4	2	7	5	62
2	0	0	10	19	0	0	0	2	3	0	3	2	3	2	10	2	3	3	62
2	0	0	33	12	0	3	3	3	2	4	2	0	0	0	0	0	0	0	62
1	3	9	20	10	8	0	0	0	3	2	0	0	0	2	2	2	1	0	62
3	0	0	12	7	0	0	4	3	4	3	4	0	3	3	5	3	5	5	61
3	0	0	6	4	0	0	0	3	7	4	7	0	0	6	6	5	6	7	61
1	0	1	0	0	0	0	1	0	0	0	1	0	0	1	1	1	1	54	61
7	0	13	0	0	0	0	0	0	0	0	0	0	0	10	12	9	17	0	61
3	0	0	4	0	0	0	0	3	3	6	6	0	3	8	8	4	4	12	61
1	0	0	40	10	0	6	0	0	1	1	0	1	2	0	0	0	0	0	61
2	0	4	37	5	0	2	0	0	0	0	2	0	0	3	3	3	2	0	61
1	1	5	27	12	0	0	1	2	2	1	1	1	3	2	0	1	0	2	61
4	0	0	0	19	0	0	0	0	4	0	5	4	4	4	7	4	6	4	61
2	2	11	5	2	7	4	4	4	0	2	3	3	0	3	3	2	3	3	61
23	26	0	0	0	34	0	0	0	0	0	0	0	0	0	0	0	0	0	60
1	0	23	0	1	10	0	0	0	0	0	1	1	1	5	4	4	6	4	60
1	0	8	4	5	2	0	0	1	1	1	7	0	1	3	6	8	4	9	60
19	0	0	0	0	0	0	22	19	19	0	0	0	0	0	0	0	0	0	60
1	1	19	14	11	11	1	0	0	0	0	1	0	0	0	1	0	0	1	60
4	0	0	15	19	0	11	6	5	0	0	0	0	0	0	0	0	0	4	60
3	0	0	17	11	0	6	0	0	3	3	0	3	0	5	3	3	3	3	60
3	0	0	14	11	0	3	0	3	3	4	3	0	0	5	4	3	4	3	60
1	0	15	10	4	10	4	3	3	1	3	2	1	2	0	0	1	0	1	60
2	3	13	6	5	6	3	0	2	3	2	2	0	3	2	2	2	3	2	59
1	3	8	16	6	8	1	1	0	2	0	3	0	1	2	2	2	2	2	59
1	2	5	10	7	0	3	2	2	2	1	1	2	0	3	5	3	6	5	59
1	0	26	4	2	11	3	2	0	0	0	2	1	1	1	3	1	2	0	59
1	0	0	0	0	2	0	0	0	0	0	32	1	0	2	11	5	4	2	59
5	0	11	27	14	0	0	0	0	0	0	7	0	0	0	0	0	0	0	59
6	0	12	16	13	11	0	7	0	0	0	0	0	0	0	0	0	0	0	59
2	0	0	6	5	4	0	0	0	4	2	8	3	2	6	5	4	5	4	58
1	0	1	52	2	0	0	1	0	0	1	1	0	0	0	0	0	0	0	58
23	0	0	0	0	0	33	25	0	0	0	0	0	0	0	0	0	0	0	58
1	0	0	0	0	1	0	0	1	0	1	0	21	33	0	0	0	0	1	58
1	2	0	1	0	1	12	3	4	2	2	5	2	2	4	4	3	5	6	58
1	0	0	0	0	0	0	3	1	3	3	2	0	1	0	0	14	12	19	58
3	0	0	18	17	0	12	4	4	0	0	0	0	3	0	0	0	0	0	58
1	1	2	1	0	1	0	0	0	3	2	10	0	3	9	6	8	10	2	58
3	0	0	29	20	3	0	3	3	0	0	0	0	0	0	0	0	0	0	58
10	0	0	0	0	0	0	0	10	48	0	0	0	0	0	0	0	0	0	58
8	0	0	0	0	0	0	0	0	0	0	0	8	10	12	10	9	9	0	58
3	0	0	3	0	0	7	0	0	0	0	9	4	3	6	7	6	9	4	58
1	0	0	21	19	0	5	0	2	0	3	1	1	0	1	2	1	1	1	58
2	0	0	8	3	0	0	0	0	2	3	5	0	6	8	7	6	3	7	58
8	0	0	0	0	0	11	0	0	0	0	0	21	26	0	0	0	0	0	58
5	0	0	40	8	0	0	5	0	5	0	0	0	0	0	0	0	0	0	58
2	0	4	8	4	2	0	3	0	3	2	3	2	4	6	4	5	5	2	57
4	0	0	0	0	0	8	0	0	0	0	7	4	4	8	6	5	6	9	57
7	0	0	0	0	0	8	0	0	7	0	0	0	0	8	10	8	8	8	57
6	0	0	0	0	0	0	0	0	0	10	16	0	0	8	0	7	8	8	57
4	0	0	7	0	0	0	0	0	0	4	0	0	0	11	10	7	10	8	57
2	2	0	19	9	0	5	0	0	2	0	0	3	3	3	3	2	3	3	57
2	0	0	11	2	0	3	3	0	4	0	6	0	4	7	7	3	5	2	57
3	0	33	0	0	13	0	3	3	0	0	5	0	0	0	0	0	0	0	57
1	0	0	7	2	1	16	2	2	1	1	5	0	1	3	4	3	4	5	57
2	0	7	25	13	6	2	0	0	0	0	0	0	0	0	2	0	2	0	57
2	3	0	9	11	0	4	0	0	2	0	2	2	6	6	3	3	3	3	57
4	0	0	13	13	0	14	4	4	5	0	4	0	0	0	0	0	0	0	57
3	0	0	0	0	3	0	0	0	0	9	4	0	0	5	13	9	9	4	56
3	3	4	5	5	3	5	3	3	3	3	0	3	3	3	4	3	3	0	56
18	0	0	0	37	0	0	0	0	0	0	0	19	0	0	0	0	0	0	56
2	0	2	26	15	0	5	5	3	0	0	0	0	0	0	0	0	0	0	56
1	0	0	0	0	1	0	0	0	0	0	0	1	1	11	16	5	18	3	56
2	0	0	15	6	2	4	4	0	3	2	2	2	2	4	3	2	3	2	56
1	0	0	0	0	0	0	5	2	0	1	7	8	4	0	0	0	1	28	56
4	5	19	0	5	27	0	0	0	0	0	0	0	0	0	0	0	0	0	56
1	0	7	22	14	5	1	1	2	3	0	0	0	0	0	0	0	1	0	56
1	0	0	39	7	0	3	0	1	0	0	1	0	0	3	0	1	0	1	56
1	0	2	11	14	0	0	0	0	1	3	2	7	12	1	0	2	0	1	56
2	3	4	5	6	0	5	3	4	2	3	2	0	0	4	4	3	4	3	55
2	0	0	10	6	0	0	2	2	0	0	5	3	5	4	4	3	6	5	55
5	0	0	17	16	0	11	5	0	0	6	0	0	0	0	0	0	0	0	55
2	0	4	0	0	0	0	2	2	0	3	5	3	4	4	8	6	8	6	55
2	0	3	16	8	0	4	2	2	3	2	2	0	2	2	2	3	2	2	55
4	0	0	6	0	0	4	0	0	4	0	7	5	7	4	4	5	5	4	55
1	1	7	10	6	9	0	0	1	1	0	2	1	0	3	5	3	3	3	55
5	0	0	23	15	0	12	0	0	0	0	0	0	0	5	0	0	0	0	55
2	0	0	2	0	0	0	3	0	0	0	0	0	0	0	0	0	0	50	55
2	0	0	15	15	0	0	0	0	4	0	0	3	3	3	4	2	3	3	55
1	0	0	13	4	1	0	2	1	2	0	5	4	5	6	3	2	3	3	54
1	0	0	10	6	0	2	1	0	0	0	10	9	7	2	2	2	2	1	54
2	0	0	0	4	0	5	2	2	4	0	4	3	6	9	4	4	4	3	54
2	3	0	10	4	3	3	2	2	2	4	0	2	3	3	5	2	3	3	54
2	3	5	10	6	4	4	0	2	2	4	3	0	0	2	2	2	3	2	54
2	0	0	18	17	0	3	0	0	0	0	0	3	0	4	2	2	3	2	54
24	0	29	0	0	0	0	0	25	0	0	0	0	0	0	0	0	0	0	54
25	0	0	0	0	0	0	0	26	0	0	28	0	0	0	0	0	0	0	54
5	0	0	0	0	0	0	0	0	0	5	0	0	0	0	17	16	16	0	54
1	2	22	3	0	15	0	5	3	0	2	1	0	0	0	1	0	0	0	54
1	0	1	21	20	0	0	2	1	1	1	1	1	1	1	1	1	1	0	54
24	0	0	0	26	27	0	0	0	0	0	0	0	0	0	0	0	0	0	53
1	0	0	2	1	1	0	0	0	0	0	1	0	2	0	1	38	5	2	53
1	3	2	6	7	0	5	2	1	2	2	3	0	1	4	6	3	3	3	53
7	0	0	0	8	0	0	0	0	0	0	0	0	0	7	18	8	12	0	53
3	3	7	5	5	7	3	0	0	3	0	3	0	0	3	4	3	4	3	53
1	0	1	12	14	0	6	2	0	2	1	0	0	3	6	2	1	2	1	53
2	0	4	0	0	3	0	0	0	0	0	0	0	2	6	4	24	6	4	53
1	0	22	10	2	12	1	0	0	0	0	1	1	0	0	0	0	3	1	53
7	0	0	20	13	0	11	0	0	0	0	0	0	9	0	0	0	0	0	53
2	4	0	11	7	0	10	2	2	2	2	0	2	2	2	3	2	2	0	53
3	0	7	11	6	4	0	0	0	0	0	3	0	0	5	6	4	4	3	53
4	0	0	27	15	0	6	0	0	0	0	0	0	0	0	0	5	0	0	53
20	0	0	0	32	0	0	0	21	0	0	0	0	0	0	0	0	0	0	53
17	0	0	33	0	0	0	0	0	0	0	0	0	0	0	0	20	0	0	53
1	1	18	5	3	10	1	0	1	1	1	1	2	3	1	1	0	2	2	53
1	0	0	18	9	0	2	1	0	0	2	4	4	1	3	4	1	2	1	52
1	0	1	29	13	0	1	1	0	0	1	0	3	2	1	0	0	0	0	52
3	0	5	20	6	3	6	3	3	0	3	3	0	0	0	0	0	0	0	52
1	1	2	0	0	3	1	0	0	4	1	3	2	1	1	19	4	9	1	52
3	0	0	7	5	0	8	5	4	4	0	0	0	4	3	3	3	3	3	52
7	0	0	17	18	0	0	0	0	0	0	9	0	0	8	0	0	0	0	52
7	0	0	0	0	0	0	0	0	0	0	0	0	18	0	18	0	16	0	52
2	0	2	10	10	0	2	0	2	3	0	3	2	4	2	2	3	3	4	52
1	0	0	29	19	0	1	0	1	0	0	1	1	0	0	0	0	0	0	52
2	0	0	12	6	0	3	0	2	2	0	2	3	3	6	3	4	3	3	52
1	0	0	20	16	0	3	0	1	1	1	1	0	1	2	2	1	2	1	52
1	0	10	15	5	5	0	1	0	1	0	1	0	1	4	2	3	2	2	52
1	0	13	3	7	7	1	1	0	0	1	2	1	1	2	4	4	3	2	52
2	2	0	48	0	0	0	0	0	2	0	0	0	0	0	0	0	0	0	52
1	0	20	8	5	1	2	0	0	0	0	0	0	1	2	3	2	7	1	52
2	0	7	5	8	3	2	3	6	0	0	0	2	0	3	4	3	4	2	52
17	0	0	0	0	0	33	0	0	0	0	0	0	0	0	19	0	0	0	52
4	0	0	0	0	0	0	0	0	0	10	0	0	0	5	0	4	0	33	52
3	0	0	7	4	0	0	0	0	3	0	23	0	0	4	3	3	4	0	51
11	0	0	0	0	0	0	0	0	0	0	12	0	0	12	0	14	13	0	51
1	1	0	15	9	0	1	2	3	0	4	0	2	8	1	1	1	1	2	51
1	0	0	0	1	0	0	1	2	0	0	0	1	0	0	0	0	4	42	51
1	0	0	23	15	0	0	2	2	1	1	1	0	0	1	0	1	1	3	51
2	0	5	5	2	5	7	0	2	2	3	2	2	0	4	3	3	3	3	51
20	0	0	0	27	0	0	0	0	0	0	0	0	24	0	0	0	0	0	51
3	0	0	6	5	0	8	0	3	0	0	3	3	3	7	4	3	3	3	51
2	2	0	8	4	0	0	2	2	2	2	2	3	0	5	3	4	5	7	51
2	0	6	10	7	3	3	0	0	0	3	0	2	4	3	4	2	2	2	51
1	1	2	0	1	0	0	0	0	0	0	0	10	35	0	0	1	1	0	51
4	0	0	10	9	0	0	0	0	4	4	0	0	0	5	6	4	5	4	51
3	0	19	6	10	11	0	0	0	0	0	0	0	0	0	0	0	0	5	51
4	0	0	0	0	0	0	0	0	0	4	5	0	8	9	7	6	6	6	51
3	0	0	10	6	0	6	0	0	3	3	0	0	4	5	3	4	4	3	51
16	17	0	0	0	0	0	0	0	0	0	0	0	34	0	0	0	0	0	51
1	1	1	19	5	3	0	0	1	2	1	2	1	0	7	1	2	2	3	51
6	0	10	34	0	0	0	0	0	0	0	0	0	0	0	0	0	0	6	50
5	0	0	0	0	6	0	0	0	0	0	0	0	0	10	17	6	11	0	50
19	0	0	0	0	0	0	0	0	0	0	0	28	0	0	0	0	22	0	50
2	0	9	8	8	3	0	0	0	2	0	3	2	2	4	3	2	2	2	50
1	0	0	1	0	1	0	0	0	0	0	2	0	0	4	8	10	15	9	50
1	0	0	0	0	1	0	4	2	0	0	7	1	4	7	8	5	6	5	50
14	0	0	0	0	0	0	15	18	0	0	0	0	17	0	0	0	0	0	50
1	1	2	23	10	0	1	1	1	3	1	0	1	0	1	1	1	1	2	50
1	0	0	0	0	0	0	0	0	11	16	1	3	11	1	0	0	4	3	50
2	0	0	16	6	0	9	2	2	0	2	0	0	2	2	3	2	2	2	50
1	1	0	1	0	0	0	0	0	0	0	1	22	24	0	0	1	0	0	50
2	0	5	8	10	3	3	3	2	0	2	2	2	0	2	2	2	2	2	50
1	0	27	0	0	19	0	0	1	1	0	1	0	1	0	0	0	0	0	50
5	0	24	0	0	13	0	5	0	0	0	0	0	0	0	0	0	0	8	50
3	4	0	4	8	0	5	0	0	3	3	3	0	0	4	4	4	3	5	50
2	0	0	17	10	0	8	0	0	0	0	2	2	0	2	0	2	4	2	49
1	0	0	8	21	0	4	0	0	1	1	2	3	2	5	0	0	0	2	49
1	0	7	20	10	3	2	1	0	2	0	2	0	0	0	1	0	0	1	49
4	0	0	16	9	0	5	0	0	4	0	4	5	6	0	0	0	0	0	49
1	0	0	14	13	1	7	3	1	2	2	3	0	0	1	0	0	1	1	49
2	0	0	13	9	0	5	2	2	2	2	3	0	0	3	0	2	2	4	49
5	0	0	8	0	0	0	5	0	0	0	0	0	0	9	8	5	9	5	49
1	0	0	0	0	1	0	2	2	0	0	3	13	15	0	2	3	1	7	49
2	0	0	8	13	0	4	0	0	0	3	0	3	2	3	3	2	5	2	48
9	0	0	0	0	39	0	0	0	0	0	0	0	0	0	0	9	0	0	48
22	0	0	0	0	0	0	0	0	23	0	0	0	0	0	25	0	0	0	48
6	6	0	0	0	0	0	0	0	0	0	0	0	0	8	11	7	7	9	48
1	0	2	20	16	0	5	1	2	0	1	0	1	0	0	0	0	0	0	48
1	1	7	26	6	0	0	2	1	2	0	0	0	0	0	2	1	0	0	48
2	0	0	11	4	0	4	10	10	0	2	0	0	0	2	0	2	3	0	48
1	0	25	5	1	14	0	0	0	0	0	1	1	0	0	0	0	0	1	48
2	0	9	11	5	8	6	3	3	0	0	3	0	0	0	0	0	0	0	48
2	0	6	8	6	0	0	2	2	2	2	2	0	0	6	5	2	3	2	48
1	1	8	9	4	11	2	1	1	0	0	1	1	4	1	0	2	1	1	48
8	0	0	13	0	0	0	0	0	0	0	24	0	0	0	0	0	11	0	48
2	0	5	19	12	3	3	0	0	2	2	2	0	0	0	0	0	0	0	48
1	1	8	21	9	3	0	0	1	1	4	0	0	0	0	0	0	0	0	48
1	0	1	0	0	9	0	0	0	1	2	1	0	0	8	8	6	7	5	48
1	0	0	18	6	0	19	0	0	1	1	1	0	0	0	1	0	0	1	48
1	0	0	22	13	0	0	1	1	0	1	2	1	2	1	2	1	0	1	48
5	0	0	0	0	5	0	0	0	5	0	5	0	0	10	7	5	5	6	48
8	0	0	0	0	0	0	0	0	0	0	11	0	0	0	9	0	16	12	48
1	3	14	4	2	4	0	1	0	1	3	1	0	0	3	3	3	3	3	48
1	2	4	0	2	0	1	1	1	1	1	1	1	5	6	7	3	10	2	48
6	0	0	19	15	8	0	6	0	0	0	0	0	0	0	0	0	0	0	48
2	0	0	15	8	0	0	5	3	0	0	3	0	0	6	0	2	3	3	48
1	1	10	10	7	8	1	1	0	1	0	0	1	0	3	1	1	1	1	47
1	0	7	9	1	5	1	1	0	1	0	3	6	5	1	3	1	3	0	47
2	0	0	2	5	3	0	0	0	0	0	9	0	0	8	5	5	7	3	47
2	0	26	0	0	16	3	0	2	0	0	0	0	0	0	0	0	0	0	47
21	0	0	0	0	0	0	0	0	0	0	0	0	25	0	0	0	22	0	47
3	0	0	22	14	0	0	0	0	4	4	0	0	3	0	0	0	0	0	47
1	3	4	15	6	4	3	0	1	0	2	2	0	2	1	1	1	1	1	47
1	2	11	14	11	3	0	1	1	1	0	1	1	0	0	1	0	0	0	47
1	4	11	2	0	8	5	1	1	3	2	2	1	1	0	4	0	1	1	47
2	0	4	3	3	4	3	0	0	3	0	4	0	3	4	5	3	3	5	47
3	0	19	0	10	14	0	4	0	0	0	0	0	0	0	0	0	0	0	47
2	3	7	4	2	5	2	2	3	3	2	2	2	0	2	0	2	3	3	47
2	0	4	0	0	0	0	0	0	0	4	9	3	0	6	4	7	5	5	47
11	15	0	0	0	0	32	0	0	0	0	0	0	0	0	0	0	0	0	47
1	0	0	28	17	0	0	1	0	0	0	0	0	0	0	0	0	0	1	47
2	0	29	0	2	7	0	0	0	0	5	0	0	0	0	4	0	0	0	47
19	0	0	0	0	0	0	0	0	0	25	0	0	0	0	22	0	0	0	47
1	0	9	0	2	3	0	0	0	0	0	0	0	0	11	6	7	8	1	47
4	0	0	16	19	0	0	0	0	5	0	0	0	0	0	0	0	6	0	46
1	1	0	36	0	1	0	0	0	1	0	0	0	0	2	2	1	1	1	46
1	0	1	0	0	0	0	0	2	0	0	1	2	3	10	6	6	9	6	46
2	3	8	6	6	4	0	0	0	2	0	4	0	0	3	3	2	2	3	46
2	3	7	4	0	5	2	3	2	2	2	2	0	2	2	2	2	3	3	46
2	0	17	4	2	8	0	0	0	2	0	2	0	0	3	2	2	2	2	46
2	0	6	14	7	3	6	4	2	2	2	0	0	0	0	0	0	0	0	46
5	0	6	13	22	0	0	0	5	0	0	0	0	0	0	0	0	0	0	46
2	3	3	5	3	4	2	2	3	3	3	0	3	3	2	3	0	2	2	46
2	3	7	20	7	5	2	0	0	0	0	2	0	0	0	0	0	0	0	46
4	0	0	0	0	0	9	0	0	4	0	0	0	8	5	5	6	5	4	46
1	1	0	14	10	0	10	1	1	1	0	0	0	1	3	2	1	1	0	46
6	0	0	0	0	0	0	0	0	0	0	15	0	0	6	0	8	0	17	46
1	0	4	5	3	5	8	2	1	2	0	1	1	2	4	4	3	1	0	46
1	1	2	7	3	4	2	0	1	0	0	6	1	1	3	7	3	2	3	46
4	0	19	0	0	11	0	0	0	0	12	0	0	0	0	0	0	0	4	46
1	0	23	0	0	18	0	1	0	0	0	1	1	0	0	1	1	0	0	46
4	0	0	11	11	0	15	0	4	0	0	5	0	0	0	0	0	0	0	46
1	0	0	0	0	0	2	2	0	1	0	6	8	9	1	5	1	8	3	46
1	2	9	1	2	6	12	1	1	2	0	8	0	0	0	0	1	0	1	46
2	2	10	3	4	6	3	0	0	3	0	2	2	0	2	2	2	2	3	46
1	3	8	4	3	8	2	0	2	1	2	2	1	3	0	1	1	2	3	46
3	0	20	6	0	17	0	0	0	0	0	0	0	0	0	0	0	0	3	46
21	0	0	0	0	0	0	0	0	0	25	0	0	0	0	0	0	21	0	46
4	0	19	9	0	12	0	0	0	0	0	0	0	6	0	0	0	0	0	46
2	3	3	4	2	6	6	3	0	2	2	2	2	2	2	2	2	2	0	45
1	0	9	11	1	14	3	0	0	1	2	0	1	0	1	1	0	1	0	45
1	0	2	12	6	1	7	2	3	0	1	1	2	1	0	3	1	2	1	45
2	2	6	4	5	5	3	2	0	2	0	3	2	3	2	0	2	2	2	45
7	7	0	17	12	0	0	0	0	0	9	0	0	0	0	0	0	0	0	45
1	0	0	18	20	0	0	1	1	0	3	1	0	0	0	0	1	0	0	45
1	1	4	5	5	5	0	1	0	1	0	3	1	2	4	4	3	3	3	45
21	0	0	0	0	0	0	0	0	0	0	0	22	0	0	0	0	0	23	45
1	2	6	5	6	7	3	2	2	2	0	2	1	2	1	2	0	1	1	45
2	0	8	0	0	16	0	0	0	0	0	0	2	0	0	19	0	0	0	45
2	2	4	5	7	0	2	3	0	2	0	5	2	2	2	3	2	2	2	45
4	5	0	0	0	0	0	0	0	0	0	4	0	0	5	5	14	5	7	45
1	0	0	14	18	1	0	1	1	1	1	1	1	0	1	1	1	2	1	45
2	0	0	2	0	0	0	0	0	0	0	4	2	4	9	6	6	7	5	45
1	1	7	5	4	5	9	0	2	1	1	0	0	0	1	2	2	3	1	44
1	0	1	0	1	0	40	0	0	0	0	0	1	0	0	0	1	0	0	44
3	0	10	3	4	6	0	0	0	0	0	0	0	0	5	7	4	5	0	44
4	0	0	0	0	0	0	0	0	6	0	5	4	6	5	7	5	6	0	44
3	0	0	6	0	5	0	0	0	0	0	0	4	3	6	6	4	5	5	44
1	0	0	18	24	0	0	1	0	0	0	0	0	0	0	0	1	0	0	44
1	0	0	14	3	0	2	2	2	1	1	18	0	0	0	0	0	1	0	44
1	0	2	4	2	1	0	1	1	0	2	9	0	0	3	5	5	4	5	44
6	0	0	13	14	7	10	0	0	0	0	0	0	0	0	0	0	0	0	44
1	0	9	14	10	8	1	1	0	0	0	0	0	0	0	0	0	0	1	44
2	3	3	8	6	2	2	0	2	2	0	0	2	0	2	4	3	3	2	44
1	1	0	14	17	0	0	1	1	1	0	1	0	1	2	2	1	1	1	44
1	0	0	10	3	1	3	0	1	1	1	3	1	2	4	3	2	3	6	44
1	0	0	40	0	0	0	0	1	1	0	0	1	0	1	0	0	0	0	44
2	0	0	10	2	0	0	4	0	0	2	2	2	2	8	3	4	3	2	44
5	0	5	20	14	0	0	0	0	0	0	0	5	0	0	0	0	0	0	44
17	0	0	0	0	0	0	0	0	0	0	0	0	20	24	0	0	0	0	44
19	0	0	0	25	0	0	0	0	19	0	0	0	0	0	0	0	0	0	44
1	0	1	0	0	0	0	0	0	0	0	0	1	2	4	7	0	28	1	44
1	4	8	2	5	4	12	0	0	1	0	0	1	2	1	0	0	1	3	44
12	0	0	0	0	0	0	14	14	0	0	0	0	0	16	0	0	0	0	44
2	0	0	11	11	0	9	4	2	0	0	2	2	3	0	0	0	0	0	44
2	0	0	11	11	0	4	6	8	0	0	2	0	0	0	0	0	0	2	44
1	0	0	0	0	0	0	0	0	0	40	2	0	1	1	0	0	0	0	44
2	3	0	5	3	0	3	2	2	2	5	2	3	3	5	0	2	2	2	44
3	0	0	24	13	4	0	0	0	0	0	0	0	0	0	3	0	0	0	44
1	0	0	1	3	0	0	0	1	1	0	0	12	24	1	0	0	1	0	44
5	0	0	17	14	0	0	0	0	0	0	6	0	0	0	0	6	0	0	43
2	0	2	0	0	2	0	0	0	0	0	35	0	2	0	2	0	0	0	43
21	0	0	0	0	0	0	0	0	21	0	0	0	0	0	0	0	22	0	43
2	0	0	0	4	0	2	0	0	0	0	0	11	24	0	0	2	0	0	43
1	1	0	0	0	0	0	0	0	1	0	11	1	1	8	4	5	5	6	43
1	0	6	3	2	2	5	0	1	0	2	3	3	0	3	6	4	3	0	43
1	1	8	8	5	7	0	1	1	0	1	1	1	5	1	1	1	1	0	43
2	0	0	23	16	0	0	0	0	0	2	0	0	0	2	0	0	0	0	43
2	0	10	4	2	8	0	0	0	0	2	3	0	0	4	3	3	4	0	43
16	0	25	0	0	0	0	0	0	0	0	0	0	0	18	0	0	0	0	43
2	2	0	6	4	0	4	0	2	2	2	2	2	3	2	2	2	3	5	43
1	0	0	16	13	0	0	1	1	2	0	1	1	6	1	0	0	1	0	43
3	0	0	0	0	9	0	0	0	0	0	4	0	5	10	5	3	3	4	43
3	3	13	8	7	6	3	0	0	0	3	0	0	0	0	0	0	0	0	43
2	0	0	2	2	0	0	2	0	2	6	3	2	0	5	6	5	5	3	43
1	0	11	0	0	7	2	0	0	0	0	4	1	1	3	6	3	3	2	43
3	0	0	0	0	0	15	0	0	3	0	0	3	0	7	5	3	4	3	43
1	0	0	0	0	0	0	0	2	1	0	0	1	0	7	9	15	6	2	43
5	0	15	6	0	10	0	6	6	0	0	0	0	0	0	0	0	0	0	43
1	0	4	13	2	0	1	0	0	0	0	12	2	4	0	3	0	2	0	43
1	0	6	7	10	3	8	0	1	0	2	0	1	3	0	0	0	0	1	42
2	0	0	17	7	0	0	0	0	2	2	3	0	0	3	2	2	2	2	42
7	0	0	0	0	0	0	0	0	0	0	0	7	0	10	0	8	10	7	42
1	0	0	4	0	0	0	0	0	0	36	0	1	0	0	0	0	0	1	42
2	0	0	8	5	0	2	3	3	2	3	2	3	0	4	0	3	2	2	42
2	0	2	7	2	0	0	0	0	2	0	3	2	2	5	4	5	4	4	42
4	0	0	12	10	0	4	0	0	4	4	4	4	0	0	0	0	0	0	42
2	0	28	0	0	10	0	0	2	2	0	0	0	0	0	0	0	0	0	42
9	0	0	0	0	0	0	0	0	0	0	0	18	0	0	10	0	14	0	42
1	1	3	14	8	3	0	1	1	0	2	1	0	0	2	2	2	1	1	42
2	2	3	6	3	2	0	3	3	3	0	2	2	0	4	3	2	2	2	42
1	0	4	1	0	2	1	0	0	1	1	7	0	1	6	3	5	7	3	42
3	0	0	0	0	0	8	0	0	0	0	30	0	0	0	4	0	0	0	42
2	0	0	14	4	0	6	0	2	2	0	2	3	0	2	2	2	3	0	42
1	0	0	23	11	0	2	1	0	1	0	1	1	2	0	0	0	0	0	42
6	0	0	0	0	0	0	0	0	0	0	0	7	0	11	12	0	6	6	42
3	0	0	5	5	0	0	3	3	3	4	3	0	0	4	3	3	3	3	42
2	0	20	0	0	18	0	0	0	2	0	0	2	0	0	0	0	0	0	42
1	0	0	0	1	1	0	1	0	0	36	3	0	0	0	0	0	0	0	42
1	3	23	0	0	13	0	1	2	0	0	0	0	0	0	0	0	0	0	42
6	0	13	15	0	8	0	0	0	0	0	0	0	0	0	6	0	0	0	42
3	0	0	0	0	0	6	0	0	0	0	0	7	4	5	5	6	5	4	42
1	1	2	0	0	4	0	0	0	3	2	2	1	5	8	4	3	3	4	42
1	0	2	15	10	0	2	0	1	1	0	0	1	2	1	2	1	2	2	42
4	0	0	18	11	0	4	0	0	4	0	5	0	0	0	0	0	0	0	42
4	0	0	22	12	0	0	0	0	0	0	4	4	0	0	0	0	0	0	42
18	0	0	0	0	0	0	0	0	19	0	0	0	0	23	0	0	0	0	42
1	0	17	0	0	9	0	2	1	1	0	5	2	3	0	0	1	0	1	42
1	3	1	22	14	0	1	0	1	0	0	0	0	0	0	0	0	0	0	42
10	0	0	0	0	0	0	0	0	0	0	14	0	0	16	0	0	12	0	42
2	0	4	7	6	3	6	0	0	0	0	3	0	0	4	3	3	2	0	41
1	0	20	0	0	18	0	1	0	0	0	0	0	0	0	1	0	1	0	41
7	0	0	0	8	0	18	8	7	0	0	0	0	0	0	0	0	0	0	41
1	2	7	5	4	4	0	1	2	2	2	3	1	1	1	0	1	3	2	41
8	0	0	0	0	0	0	0	0	8	0	0	0	0	8	0	9	8	8	41
2	0	0	18	16	0	0	0	0	0	0	3	0	0	2	0	0	2	0	41
2	2	5	4	7	3	6	0	0	0	2	0	0	0	2	2	2	3	3	41
2	0	0	19	12	0	2	2	2	2	2	0	0	0	0	0	0	0	0	41
4	0	8	11	6	5	6	0	0	0	5	0	0	0	0	0	0	0	0	41
5	5	0	0	0	0	0	0	0	0	0	0	0	0	9	10	7	10	0	41
1	0	16	3	5	9	1	3	1	0	0	1	0	1	0	0	1	0	0	41
5	0	0	14	11	0	0	0	0	0	0	0	0	0	0	5	5	6	0	41
6	0	19	8	0	8	0	6	0	0	0	0	0	0	0	0	0	0	0	41
2	2	3	3	3	4	4	2	2	2	2	0	2	2	0	4	2	2	2	41
13	0	0	0	0	0	0	0	0	0	0	13	0	0	0	0	13	0	15	41
20	0	0	0	0	0	0	20	0	21	0	0	0	0	0	0	0	0	0	41
2	0	5	5	7	5	5	3	4	2	0	5	0	0	0	0	0	0	0	41
2	0	0	8	2	0	0	0	0	0	2	4	2	0	3	7	4	4	5	41
12	0	0	0	0	0	0	0	0	14	0	13	14	0	0	0	0	0	0	41
1	0	2	2	0	0	0	0	0	0	1	0	0	0	0	8	2	26	0	41
1	0	26	0	0	2	0	0	0	0	12	0	0	0	0	0	1	0	0	41
3	0	0	15	17	0	0	0	3	3	0	3	0	0	0	0	0	0	0	41
3	0	0	11	24	0	0	0	0	0	0	0	3	0	0	3	0	0	0	41
1	1	3	19	9	2	3	1	1	0	1	0	0	0	0	0	0	0	1	41
1	0	0	0	0	0	10	4	3	2	1	4	1	0	5	6	3	2	0	41
1	0	0	0	0	0	2	1	1	1	0	7	2	2	5	6	5	5	4	41
3	0	6	3	0	0	0	0	0	0	0	0	0	0	7	5	3	5	12	41
1	0	12	4	4	7	1	0	0	0	1	0	0	0	3	2	2	2	3	41
16	0	0	0	24	0	0	0	0	0	0	0	0	0	0	17	0	0	0	41
9	0	0	10	0	0	13	9	9	0	0	0	0	0	0	0	0	0	0	41
1	0	0	0	0	1	0	2	0	0	0	10	0	0	1	0	0	4	23	41
1	0	10	0	0	17	0	0	0	1	0	5	2	1	1	2	0	1	1	41
1	0	0	18	6	0	0	3	2	1	1	2	3	3	1	0	0	0	0	40
2	0	2	15	8	0	0	0	0	0	0	0	0	0	5	0	2	4	4	40
6	0	10	0	0	0	0	0	0	0	0	22	0	0	0	0	8	0	0	40
3	0	0	9	5	0	7	0	0	0	3	0	0	0	3	4	3	3	3	40
4	0	0	0	0	0	0	0	0	0	0	6	8	9	0	0	5	0	12	40
2	0	3	4	7	2	3	0	0	0	0	6	2	0	2	3	2	3	3	40
3	0	0	5	0	0	0	0	0	4	0	5	0	0	5	6	6	5	4	40
4	0	15	0	0	16	0	0	0	0	4	5	0	0	0	0	0	0	0	40
1	0	0	0	2	0	8	0	1	5	0	2	3	6	3	3	1	4	2	40
2	0	6	3	7	2	2	0	0	2	0	2	2	0	4	3	2	3	2	40
3	0	0	0	0	0	0	0	0	0	0	4	9	20	0	0	0	4	3	40
5	0	0	9	6	0	0	5	5	0	0	0	6	9	0	0	0	0	0	40
1	2	3	10	7	0	8	0	0	3	1	0	0	0	2	1	1	1	1	40
1	1	2	3	1	0	0	1	0	1	3	2	2	4	3	3	4	5	5	40
3	0	0	17	11	0	5	0	0	0	4	0	3	0	0	0	0	0	0	40
2	0	3	14	7	4	0	0	0	0	0	9	0	3	0	0	0	0	0	40
4	0	21	0	0	9	0	0	0	4	6	0	0	0	0	0	0	0	0	40
13	0	0	16	0	0	0	0	0	0	0	0	0	0	24	0	0	0	0	40
1	2	4	0	3	2	5	2	2	0	2	2	1	2	3	3	2	2	3	40
1	2	17	5	4	7	1	1	1	1	0	0	1	0	0	0	0	0	0	40
2	3	4	5	6	0	3	0	2	2	0	2	0	0	2	4	2	3	2	40
3	0	0	0	0	0	0	0	0	0	0	0	3	0	0	4	5	9	19	40
2	0	0	8	4	0	5	0	2	0	0	2	2	0	4	4	3	2	3	39
1	1	14	4	1	14	0	3	1	0	0	0	0	1	0	0	0	0	0	39
1	0	0	0	0	0	0	0	0	8	4	4	0	2	3	2	0	11	5	39
2	0	5	0	2	0	0	0	0	0	0	0	0	0	7	7	5	8	5	39
13	0	0	0	0	0	0	13	13	0	0	0	13	0	0	0	0	0	0	39
1	0	1	0	0	0	10	0	0	0	1	13	0	0	5	2	2	4	1	39
2	0	5	2	2	3	2	0	0	0	0	3	0	5	4	4	3	3	3	39
1	1	3	9	4	2	5	2	2	0	1	1	0	3	2	0	1	2	1	39
1	0	4	7	10	1	2	1	1	0	0	3	1	1	2	2	2	2	0	39
1	0	0	2	0	2	1	0	0	1	1	2	1	0	1	5	2	21	0	39
18	0	20	0	0	0	0	0	0	0	0	0	19	0	0	0	0	0	0	39
1	1	4	11	2	2	5	1	1	2	1	1	0	3	1	2	2	0	0	39
2	0	0	0	0	0	0	0	0	0	0	0	0	2	0	13	2	21	0	38
4	0	0	18	11	0	0	4	0	0	0	0	0	0	0	0	0	5	0	38
4	0	0	0	0	0	0	0	0	4	6	0	0	7	4	5	4	4	4	38
1	0	1	4	5	2	5	3	2	2	6	1	1	2	0	0	0	2	2	38
8	0	9	0	0	0	0	0	0	0	0	0	0	0	0	15	0	14	0	38
1	0	0	0	0	0	0	5	1	13	9	1	1	4	0	0	0	0	4	38
1	0	0	2	1	0	0	0	1	0	0	1	0	0	2	11	8	12	0	38
1	0	1	2	1	0	4	1	2	0	1	18	3	0	0	2	1	1	1	38
1	0	0	0	0	0	0	1	1	0	0	2	0	0	0	0	0	3	31	38
2	2	0	14	3	0	3	0	0	0	0	2	0	3	2	3	2	2	2	38
11	0	0	0	0	0	0	0	0	0	0	13	0	0	0	0	13	12	0	38
7	0	0	0	9	0	22	0	0	0	0	7	0	0	0	0	0	0	0	38
1	2	2	5	2	4	0	1	3	0	1	3	1	0	3	2	3	3	3	38
1	1	0	19	12	0	3	0	1	0	1	0	0	0	0	0	0	1	0	38
1	0	1	0	0	0	0	0	0	2	1	3	2	0	7	7	6	4	5	38
1	1	5	18	8	3	0	0	0	1	0	0	0	1	0	0	0	0	1	38
2	3	0	7	3	0	5	0	0	0	0	2	2	2	2	3	2	3	4	38
2	0	0	14	10	0	4	0	0	2	2	0	0	0	0	3	0	3	0	38
2	0	0	5	7	0	0	2	2	0	2	2	0	0	6	3	2	3	4	38
1	1	0	11	11	2	4	0	0	1	0	0	1	0	2	1	1	1	2	38
15	0	0	0	0	0	0	0	0	0	19	0	0	0	0	0	19	0	0	38
3	0	3	0	0	0	0	0	0	0	0	0	3	5	5	6	7	6	3	38
14	0	0	0	0	16	0	0	0	0	0	0	0	22	0	0	0	0	0	38
4	0	0	0	0	0	0	0	0	4	0	29	0	0	0	0	0	0	5	38
4	0	0	0	0	0	0	0	0	4	4	0	5	0	5	7	4	5	4	38
4	0	0	0	0	0	0	0	0	0	0	7	5	6	5	6	4	5	0	38
18	19	0	0	0	0	0	0	0	0	0	0	0	0	0	0	0	0	19	38
3	0	0	0	0	0	0	3	0	0	0	0	0	0	0	16	4	9	5	37
1	1	1	7	6	4	0	4	1	2	1	0	1	0	3	3	1	1	1	37
1	0	0	25	4	0	0	1	0	1	0	1	1	0	0	3	0	1	0	37
1	0	6	11	7	6	1	0	0	3	0	0	1	2	0	0	0	0	0	37
16	0	0	0	0	0	0	16	0	0	0	0	21	0	0	0	0	0	0	37
2	3	6	0	0	2	0	0	0	0	0	2	3	4	4	3	4	3	3	37
1	0	0	2	0	33	0	0	0	0	0	0	0	0	0	0	0	1	1	37
1	1	8	5	5	3	7	0	2	0	2	1	1	0	0	0	1	0	1	37
18	19	0	0	0	0	0	18	0	0	0	0	0	0	0	0	0	0	0	37
2	2	0	6	2	0	4	2	2	0	0	5	0	0	3	3	2	3	3	37
2	2	4	7	2	2	2	2	2	3	0	0	0	0	2	3	2	2	2	37
1	1	15	0	1	11	1	0	0	0	0	0	1	6	0	0	1	0	0	37
6	0	0	0	0	0	0	8	7	0	0	0	10	12	0	0	0	0	0	37
1	0	0	19	11	0	0	0	1	1	0	0	0	0	0	0	1	3	1	37
1	0	2	0	0	1	0	1	0	0	0	0	0	0	0	0	0	1	32	37
1	2	2	0	0	1	0	0	0	1	0	3	2	17	1	2	1	1	4	37
4	0	0	0	0	0	0	0	0	5	0	0	4	7	5	5	5	6	0	37
7	0	0	0	0	0	14	0	0	0	0	0	0	0	0	12	0	11	0	37
2	0	4	0	0	4	5	2	2	2	2	2	2	2	2	2	2	2	2	37
1	0	0	12	3	2	5	0	2	0	0	0	1	1	2	4	1	3	1	37
1	0	1	1	1	0	1	1	0	0	0	2	8	21	0	0	0	1	0	37
2	0	0	6	3	0	0	2	2	3	3	3	3	0	4	2	2	2	2	37
1	0	1	0	1	0	0	1	1	1	2	3	1	1	4	8	3	7	3	37
1	2	10	4	2	11	0	0	0	0	0	3	1	0	1	0	1	1	1	37
3	0	6	16	12	0	0	0	0	0	0	0	0	0	0	0	0	3	0	37
2	0	0	5	12	0	5	0	0	2	3	0	0	0	2	3	2	2	0	36
1	1	9	3	4	2	0	1	1	2	0	1	1	1	4	1	1	1	3	36
2	0	0	4	2	0	0	2	0	2	2	3	0	0	3	4	4	7	3	36
1	0	1	10	3	0	3	0	1	0	1	2	3	2	3	1	1	2	3	36
14	0	22	0	0	0	0	0	0	0	0	0	0	0	0	0	14	0	0	36
4	0	0	0	0	0	7	0	0	0	0	0	0	0	10	4	4	11	0	36
1	0	0	15	14	0	0	2	1	0	1	0	1	1	0	0	0	1	0	36
2	2	15	5	2	7	0	0	0	2	0	0	3	0	0	0	0	0	0	36
1	0	0	20	10	0	0	0	0	0	1	3	0	0	1	0	0	1	0	36
3	0	0	12	9	0	5	4	3	0	0	3	0	0	0	0	0	0	0	36
1	0	3	3	8	1	1	2	5	2	0	1	1	1	1	1	4	0	2	36
2	0	0	20	9	0	0	2	3	0	0	0	2	0	0	0	0	0	0	36
4	0	0	0	0	0	6	0	0	0	4	4	0	0	5	5	4	4	4	36
2	0	0	0	0	0	6	0	2	0	3	4	3	0	5	2	3	5	3	36
1	0	0	23	8	0	0	0	0	0	0	0	0	1	0	1	0	0	3	36
11	0	0	0	0	0	24	0	0	0	0	0	0	12	0	0	0	0	0	36
2	0	0	3	7	0	0	2	3	3	0	0	2	5	2	3	2	2	2	36
2	0	5	6	5	2	3	0	0	2	0	0	0	0	3	4	2	2	2	36
4	0	0	5	0	0	0	0	0	4	0	0	0	0	5	4	6	4	8	36
1	0	2	11	12	0	0	0	0	2	0	1	2	0	1	2	1	1	1	36
17	0	0	0	0	0	0	19	0	0	0	0	0	0	0	0	0	17	0	36
1	0	1	0	0	1	0	0	0	0	1	0	1	18	0	3	0	4	7	36
6	0	0	11	13	0	0	0	0	6	0	0	6	0	0	0	0	0	0	36
17	0	0	0	0	0	0	0	18	0	18	0	0	0	0	0	0	0	0	36
1	0	2	1	1	0	0	11	2	0	10	1	1	0	0	1	0	0	6	36
12	0	0	0	0	0	0	12	12	0	0	0	0	0	0	12	0	0	0	36
2	0	3	5	3	3	3	3	0	2	0	2	0	0	2	3	2	3	2	36
4	0	0	19	8	0	0	0	0	0	5	0	0	0	0	0	0	0	4	36
1	0	27	0	0	2	2	0	0	0	0	3	0	0	1	0	0	0	1	36
1	1	0	0	0	0	0	0	0	2	0	11	0	0	3	8	2	5	4	36
3	0	4	0	0	0	4	0	0	0	0	5	0	0	6	4	4	4	5	36
7	0	0	0	0	0	0	0	0	0	0	8	0	0	0	0	12	8	8	36
3	0	0	19	8	0	0	0	0	0	0	0	0	0	3	3	0	3	0	36
2	2	7	9	6	5	2	2	0	0	0	0	0	0	0	0	0	0	2	35
4	0	0	19	6	5	0	0	0	0	0	5	0	0	0	0	0	0	0	35
3	0	0	0	0	3	0	0	0	0	0	29	3	0	0	0	0	0	0	35
11	0	0	0	0	22	0	0	0	0	0	0	0	0	0	13	0	0	0	35
3	0	7	0	0	0	0	0	0	9	19	0	0	0	0	0	0	0	0	35
4	0	0	13	13	0	0	4	0	0	0	0	5	0	0	0	0	0	0	35
1	0	0	8	5	0	4	1	0	1	4	2	0	2	3	1	1	3	0	35
1	0	0	0	1	0	0	0	0	1	2	0	0	0	0	3	2	26	0	35
2	0	0	3	0	0	0	0	2	0	0	4	0	0	5	9	5	4	3	35
1	1	0	15	10	0	0	2	2	0	4	0	0	0	0	0	0	0	1	35
2	2	0	3	2	2	2	0	3	2	3	2	3	0	2	3	2	2	2	35
3	0	0	13	11	0	0	5	3	0	0	0	0	0	0	3	0	0	0	35
1	0	0	9	6	1	5	0	1	0	1	1	1	2	4	0	0	2	2	35
1	0	4	8	6	2	0	0	1	1	0	2	0	0	2	2	2	2	3	35
2	0	2	5	3	2	2	2	3	2	0	0	0	0	2	2	3	4	3	35
1	0	24	0	0	5	0	1	0	0	1	1	0	0	0	0	0	0	3	35
1	2	1	5	5	0	5	2	0	2	1	0	1	2	1	2	2	1	3	35
6	0	8	14	0	0	0	6	7	0	0	0	0	0	0	0	0	0	0	35
1	0	0	6	5	1	1	2	2	0	2	4	1	1	2	2	2	2	2	35
1	1	0	14	4	0	7	0	1	1	1	0	0	0	1	2	1	1	1	35
4	0	16	4	4	7	0	0	0	0	0	0	0	0	0	4	0	0	0	35
2	0	4	5	3	3	0	0	0	4	2	2	0	0	3	3	2	2	2	35
1	0	5	4	2	3	1	5	1	5	1	2	2	1	0	1	1	0	1	35
1	0	0	9	13	0	3	0	1	0	0	0	0	0	2	1	2	2	2	35
1	1	12	1	1	5	0	1	0	0	0	4	1	0	3	2	1	2	1	35
7	0	0	11	10	0	0	0	7	0	7	0	0	0	0	0	0	0	0	35
1	1	0	13	7	0	0	1	1	0	1	0	1	3	1	2	1	1	2	35
8	0	0	0	0	0	0	0	8	0	0	0	0	0	0	0	0	0	27	35
3	0	8	6	5	8	0	0	0	0	0	0	5	3	0	0	0	0	0	35
2	0	0	6	3	0	0	0	3	2	2	3	2	3	2	3	2	2	2	35
1	0	0	18	9	0	0	0	3	0	0	1	1	1	0	0	1	0	1	35
1	1	0	14	5	0	4	0	0	0	1	5	0	0	1	1	1	1	1	35
1	1	4	4	6	3	2	1	1	1	2	0	1	0	0	3	3	3	0	35
1	0	1	4	6	0	6	2	3	2	3	4	1	1	0	0	0	0	2	35
4	0	0	14	13	0	0	0	0	0	0	0	0	0	4	0	0	0	4	35
1	0	3	14	9	3	2	1	1	0	0	0	0	2	0	0	0	0	0	35
10	0	0	0	25	0	0	0	0	0	0	0	0	0	0	0	10	0	0	35
2	0	2	3	2	0	2	2	2	2	2	0	2	4	3	2	2	2	3	35
1	2	1	7	4	1	1	0	0	0	3	1	0	0	4	3	3	3	2	35
2	0	0	8	10	0	4	2	2	0	2	2	2	3	0	0	0	0	0	35
2	0	6	8	3	4	0	0	0	0	0	0	2	0	3	2	2	3	2	35
1	0	0	13	6	0	0	2	4	3	2	1	2	0	0	0	0	1	1	35
3	0	0	0	0	0	0	3	0	3	0	5	0	0	6	4	5	4	4	34
1	0	1	11	8	0	1	0	0	2	1	0	2	3	1	1	1	1	1	34
2	0	0	0	30	0	0	0	2	0	0	2	0	0	0	0	0	0	0	34
5	0	0	0	0	0	0	0	0	0	0	0	0	5	9	9	0	11	0	34
1	1	6	5	3	7	4	1	1	1	1	2	1	0	0	0	0	0	1	34
2	2	5	10	5	2	2	2	2	2	0	2	0	0	0	0	0	0	0	34
1	0	2	3	0	1	3	2	1	0	0	2	0	0	5	6	3	2	4	34
1	0	0	13	5	0	7	0	0	1	2	1	0	0	2	1	1	1	0	34
1	1	0	5	3	0	15	2	0	1	1	1	0	0	1	1	1	1	1	34
13	0	0	0	0	18	0	0	0	0	0	0	16	0	0	0	0	0	0	34
4	0	0	15	10	0	4	0	0	0	0	0	0	0	0	0	0	0	5	34
3	0	0	6	3	0	0	0	0	0	0	0	0	4	5	6	3	4	3	34
15	0	0	0	0	0	0	0	0	0	0	0	16	0	0	18	0	0	0	34
1	1	0	5	5	2	1	1	3	0	0	0	0	0	4	5	3	2	2	34
2	0	0	0	0	3	0	0	0	5	2	5	3	4	2	6	2	2	0	34
1	0	5	5	10	3	1	2	0	0	0	3	0	0	0	2	0	0	3	34
1	1	5	6	4	5	5	0	0	0	0	1	0	0	2	1	0	2	2	34
3	0	0	5	4	0	8	4	3	3	0	0	3	4	0	0	0	0	0	34
2	0	3	2	4	3	5	0	2	0	0	0	2	3	2	2	2	2	2	34
6	0	0	0	0	0	0	0	0	6	0	0	0	0	8	11	0	9	0	34
5	0	0	0	0	0	0	0	0	0	0	15	0	0	0	9	5	0	5	34
2	0	0	8	4	0	4	0	0	2	2	0	2	2	2	3	3	2	0	34
4	0	19	0	4	7	0	0	0	0	4	0	0	0	0	0	0	0	0	34
2	2	0	15	15	0	0	0	0	0	0	0	2	0	0	0	0	0	0	34
2	3	9	7	3	4	6	0	0	0	0	0	0	0	0	0	0	2	0	34
2	0	0	8	3	0	2	3	2	2	0	0	2	0	4	2	2	2	2	34
9	0	0	0	0	0	24	0	0	0	0	0	0	0	10	0	0	0	0	34
2	0	0	17	8	0	0	0	2	0	0	2	0	0	0	3	0	0	2	34
1	1	4	1	1	4	2	0	0	0	1	2	3	3	3	4	2	2	1	34
2	0	5	9	3	4	2	4	3	0	2	0	0	2	0	0	0	0	0	34
4	0	0	16	9	0	0	0	0	4	5	0	0	0	0	0	0	0	0	34
1	1	3	1	0	3	2	0	1	2	1	1	2	6	2	4	1	3	1	34
1	0	14	0	3	11	0	0	0	1	0	0	1	0	0	2	1	1	0	34
3	4	5	9	6	3	4	0	0	3	0	0	0	0	0	0	0	0	0	34
1	0	4	5	1	4	4	0	1	2	0	0	1	0	3	3	1	4	1	34
1	0	3	9	12	0	0	1	1	0	0	0	2	0	1	2	1	1	1	34
1	1	1	13	5	0	0	0	1	0	0	0	1	1	2	4	1	1	2	33
1	0	5	8	3	2	2	0	3	3	1	3	1	1	0	0	0	0	1	33
2	0	0	0	0	0	0	12	6	5	8	0	0	0	0	0	0	0	2	33
2	0	5	3	0	0	2	0	0	2	2	2	2	3	2	3	2	3	2	33
14	0	0	0	18	0	0	0	0	0	0	0	0	0	0	0	0	15	0	33
3	3	7	10	5	5	0	0	0	0	0	0	0	0	3	0	0	0	0	33
2	0	0	3	3	0	0	2	0	2	0	8	0	0	5	3	2	2	3	33
6	0	0	0	0	0	0	0	0	0	0	0	7	12	7	7	0	0	0	33
10	10	0	0	0	0	0	13	10	0	0	0	0	0	0	0	0	0	0	33
2	0	0	0	0	0	0	0	2	0	2	6	4	2	3	5	3	3	3	33
1	0	0	6	4	0	17	1	2	0	1	1	0	0	0	0	0	0	1	33
9	0	0	0	0	0	0	0	0	0	0	11	0	0	11	0	11	0	0	33
1	0	0	0	0	0	0	1	2	0	0	0	2	2	0	0	3	11	12	33
9	0	0	0	0	0	0	0	9	0	0	0	12	12	0	0	0	0	0	33
2	0	0	14	11	0	3	0	0	0	0	3	0	0	0	0	0	0	2	33
1	0	11	9	3	7	0	1	1	0	0	0	1	0	0	0	0	0	0	33
4	0	0	0	0	0	0	4	4	4	0	0	0	0	5	4	4	4	4	33
1	0	0	18	12	0	1	0	1	0	1	0	0	0	0	0	0	0	0	33
7	0	0	0	0	9	0	0	0	0	0	0	12	12	0	0	0	0	0	33
1	0	0	6	11	0	1	0	0	0	0	2	1	0	2	3	2	3	2	33
1	0	0	0	0	0	0	0	0	0	0	0	6	19	0	1	0	6	1	33
1	0	6	2	0	8	0	0	1	0	1	0	0	1	2	2	2	6	2	33
2	0	0	8	4	0	0	3	2	2	2	0	0	0	3	3	2	2	2	33
1	1	3	14	3	1	1	3	1	0	1	1	0	0	1	1	2	0	0	33
2	0	13	0	0	14	0	0	0	0	0	0	2	0	0	2	0	0	2	33
14	0	0	0	0	0	0	0	0	0	0	0	0	17	0	0	16	0	0	33
8	0	0	15	0	0	0	0	0	0	0	10	8	0	0	0	0	0	0	33
1	0	1	1	0	0	0	0	0	0	1	10	2	2	2	7	0	7	0	33
3	3	13	5	4	5	0	3	0	0	0	0	0	0	0	0	0	0	0	33
4	0	0	0	0	0	0	0	0	0	0	4	0	4	7	7	7	4	0	33
1	1	0	18	3	0	1	2	2	1	1	0	0	0	0	2	1	0	1	33
14	0	0	0	18	0	0	0	0	0	0	0	0	0	0	0	0	0	15	33
1	0	3	2	0	1	0	0	0	0	0	1	14	9	0	0	3	0	0	33
5	0	15	0	0	6	0	0	0	0	0	6	0	0	0	0	0	0	6	33
4	4	0	22	0	0	7	0	0	0	0	0	0	0	0	0	0	0	0	33
3	0	0	5	0	0	0	0	0	3	3	0	0	0	4	7	4	4	3	33
15	0	0	0	0	0	0	0	0	0	17	0	0	0	16	0	0	0	0	33
1	4	11	8	2	5	0	0	0	0	0	1	1	0	0	0	0	1	0	33
3	0	0	0	0	0	0	3	3	0	0	3	3	0	7	4	3	3	4	33
5	0	0	0	6	0	19	0	0	0	8	0	0	0	0	0	0	0	0	33
6	0	0	0	0	0	0	0	0	0	0	9	0	0	8	9	0	7	0	33
1	0	0	0	0	0	0	1	0	0	4	0	1	3	1	1	0	8	14	33
1	0	4	10	5	4	2	1	1	1	1	0	0	0	1	0	0	1	1	32
2	0	5	0	0	2	0	0	0	0	0	2	4	0	4	3	4	4	4	32
5	0	0	0	0	0	0	0	0	5	7	0	10	10	0	0	0	0	0	32
1	0	1	12	5	0	6	1	0	1	1	0	0	0	1	1	1	1	1	32
1	0	0	0	2	0	0	6	0	2	14	1	2	0	0	0	2	0	3	32
1	0	8	1	0	19	0	0	0	0	0	1	1	2	0	0	0	0	0	32
1	1	1	14	5	0	0	0	1	1	2	0	1	0	1	1	2	1	1	32
1	0	0	0	0	0	0	2	2	1	0	5	0	0	2	9	3	4	4	32
2	0	2	4	0	2	0	2	2	3	0	2	2	0	3	3	2	3	2	32
1	0	4	0	0	5	0	0	0	1	1	6	1	1	3	5	3	2	0	32
1	0	0	0	0	0	14	0	1	2	1	1	1	1	3	3	1	1	3	32
1	0	1	0	1	3	23	0	0	0	0	0	0	0	1	2	0	1	0	32
3	0	0	0	0	3	0	0	0	0	26	0	0	0	3	0	0	0	0	32
1	1	0	11	9	0	0	2	2	1	2	2	0	1	0	0	1	0	0	32
1	0	7	7	3	5	0	0	0	0	0	1	4	4	0	0	0	0	1	32
1	0	0	4	0	0	1	5	2	0	3	6	6	2	0	2	0	0	1	32
4	0	0	0	0	0	0	0	0	0	0	12	0	0	4	6	6	0	4	32
1	0	6	1	0	4	2	1	1	2	2	2	1	2	2	2	2	2	0	32
5	0	7	14	6	0	0	5	0	0	0	0	0	0	0	0	0	0	0	32
4	4	0	5	0	0	0	0	0	0	0	0	0	0	5	6	4	4	4	32
1	0	0	10	10	0	0	0	2	1	1	1	0	0	0	4	1	1	1	32
3	0	0	0	4	0	0	0	0	0	5	0	0	0	3	9	3	5	3	32
1	2	1	2	0	3	0	2	1	1	1	2	1	0	4	3	2	3	4	32
1	0	9	0	2	8	1	0	1	0	0	1	0	0	2	1	1	5	1	32
2	0	0	0	0	0	0	0	0	0	0	0	10	16	0	0	0	4	2	32
3	4	13	0	0	11	0	4	0	0	0	0	0	0	0	0	0	0	0	32
1	1	6	11	3	1	2	1	2	1	1	2	0	0	0	1	0	0	0	32
1	0	0	2	0	2	4	2	1	2	2	2	2	2	4	1	2	2	2	32
1	0	3	2	5	1	1	5	2	3	3	2	1	3	0	1	0	0	0	32
2	0	8	8	6	6	0	0	0	0	0	2	0	0	2	0	0	0	0	32
9	0	0	0	0	0	0	9	0	0	0	0	11	12	0	0	0	0	0	32
1	0	1	11	15	0	2	1	1	0	0	0	0	0	0	0	0	0	1	32
1	1	2	6	1	1	0	1	0	2	4	0	2	3	3	1	1	1	3	32
1	0	1	12	8	0	0	0	2	0	0	0	0	0	1	2	1	2	3	32
5	0	9	11	0	7	0	0	0	0	5	0	0	0	0	0	0	0	0	32
2	2	0	0	0	0	0	0	0	0	0	0	0	0	0	10	6	14	0	32
1	1	2	5	1	0	1	2	1	0	1	0	3	0	3	3	2	4	3	32
2	0	0	17	8	0	3	0	2	0	0	0	0	2	0	0	0	0	0	32
1	0	0	1	0	0	0	12	1	1	10	0	1	0	0	0	0	0	6	32
2	0	3	2	2	5	0	0	0	2	0	0	0	0	4	5	4	5	0	32
1	2	0	0	5	0	4	0	0	0	0	21	0	0	0	0	0	0	0	32
2	0	0	6	10	0	2	0	0	0	0	6	2	4	0	0	0	2	0	32
1	0	6	4	3	2	0	1	0	3	0	3	0	1	3	1	2	0	2	31
1	0	0	0	0	2	0	0	0	0	0	7	0	0	2	9	4	7	0	31
2	0	20	0	0	5	0	0	0	0	2	0	2	2	0	0	0	0	0	31
1	0	1	0	0	0	6	3	2	0	1	2	2	3	2	3	1	2	3	31
1	0	0	14	7	0	0	3	2	1	0	1	1	1	0	0	0	1	0	31
1	0	13	4	2	6	0	2	2	0	0	0	1	1	0	0	0	0	0	31
2	0	2	6	8	0	0	2	3	0	0	0	0	0	0	3	2	5	0	31
2	0	7	2	0	4	0	0	0	0	0	0	0	0	4	6	2	3	3	31
4	0	0	0	0	0	0	0	0	0	4	0	0	5	5	5	4	4	4	31
2	0	0	3	0	0	7	0	0	2	2	0	0	0	4	4	3	3	3	31
1	0	0	7	8	0	3	2	0	0	1	1	0	1	2	3	1	1	1	31
3	0	0	18	7	0	0	0	3	0	0	0	3	0	0	0	0	0	0	31
1	0	8	14	6	0	0	1	1	0	0	0	1	0	0	0	0	0	0	31
1	1	0	12	2	0	1	1	0	0	0	0	2	2	2	1	2	2	3	31
1	0	0	3	6	3	6	2	2	1	0	2	0	1	1	1	1	1	1	31
5	0	0	0	0	0	0	0	0	0	0	6	7	10	0	0	0	0	8	31
1	0	1	12	10	0	0	1	4	1	0	0	0	0	0	0	1	1	0	31
1	0	0	11	8	0	0	3	1	1	1	0	1	0	0	1	1	1	2	31
2	0	6	3	6	7	3	0	0	0	2	0	0	0	0	0	0	2	2	31
3	0	0	8	17	0	0	0	0	0	0	0	0	3	0	0	0	0	3	31
4	0	0	14	9	0	4	0	0	0	0	0	0	0	0	4	0	0	0	31
1	1	3	10	7	1	3	2	1	0	0	2	1	0	0	0	0	0	0	31
2	0	0	0	0	0	0	12	4	5	5	0	0	0	0	0	0	3	2	31
2	2	9	8	5	3	0	2	2	0	0	0	0	0	0	0	0	0	0	31
12	0	0	0	0	0	0	17	0	0	0	0	0	0	0	14	0	0	0	31
1	0	0	3	4	0	2	2	0	2	4	2	0	1	3	2	2	2	2	31
1	0	0	18	7	0	0	0	0	1	1	0	0	1	0	1	1	1	0	31
1	0	2	10	12	3	2	0	1	0	1	0	0	0	0	0	0	0	0	31
2	0	18	0	2	9	0	0	0	0	0	0	0	0	0	0	2	0	0	31
1	0	2	9	7	1	0	0	0	1	0	2	1	0	2	1	2	1	2	31
1	1	0	0	0	0	0	2	0	0	0	0	5	0	0	6	0	17	0	31
1	0	0	3	1	0	1	0	0	2	0	12	3	4	0	3	0	0	2	31
1	1	2	8	13	1	2	0	1	0	1	0	1	0	0	0	0	1	0	31
1	0	1	10	12	2	1	2	1	0	0	1	1	0	0	0	0	0	0	31
7	0	0	0	0	0	0	0	0	7	0	0	0	0	9	0	7	8	0	31
1	0	0	13	9	0	3	0	1	2	1	0	1	1	0	0	0	0	0	31
1	0	2	9	4	1	8	0	0	1	1	1	0	4	0	0	0	0	0	31
1	0	0	12	6	0	2	1	0	0	1	0	3	1	0	1	1	1	1	30
1	0	0	9	5	0	4	0	1	0	1	0	1	2	2	2	1	1	1	30
2	0	0	0	0	0	3	2	0	0	2	5	0	0	4	4	3	5	2	30
1	0	19	0	1	7	1	0	0	0	0	1	0	1	0	0	0	0	0	30
1	0	5	0	0	2	0	0	0	1	12	5	1	0	0	3	0	1	0	30
1	0	0	0	1	0	0	0	0	0	0	0	0	0	1	1	2	0	25	30
2	2	0	2	0	0	0	0	0	3	0	0	2	2	6	4	2	3	4	30
1	2	5	2	2	4	5	1	1	0	1	1	0	1	1	1	1	1	1	30
5	0	12	8	0	5	0	0	0	0	0	0	5	0	0	0	0	0	0	30
1	2	4	3	4	3	0	1	2	1	1	1	1	2	1	2	1	1	0	30
1	0	8	7	1	2	1	1	3	0	2	1	0	0	1	1	0	1	1	30
2	0	0	2	0	2	0	0	0	2	4	3	2	4	2	2	2	3	2	30
6	0	0	0	11	0	13	6	0	0	0	0	0	0	0	0	0	0	0	30
1	2	4	2	8	2	1	0	1	1	2	0	1	2	1	1	1	1	0	30
1	1	0	9	4	0	1	3	6	0	0	0	0	0	1	2	0	1	2	30
1	0	4	4	4	3	2	1	2	2	2	0	2	0	1	1	0	1	1	30
2	0	0	13	12	0	0	0	3	0	0	0	0	0	0	2	0	0	0	30
5	0	0	0	0	0	0	0	0	0	0	0	0	5	5	8	0	7	5	30
1	2	0	0	1	0	3	1	1	1	2	18	0	0	0	1	0	0	0	30
1	0	23	0	0	5	0	0	1	0	0	0	0	0	0	0	1	0	0	30
1	0	1	5	3	0	0	1	1	2	1	1	5	4	2	1	1	1	1	30
2	0	0	0	0	0	5	0	0	2	0	6	0	5	2	4	2	2	2	30
1	0	7	1	2	8	1	0	0	0	1	1	0	0	2	1	2	2	2	30
11	0	0	0	0	0	19	0	0	0	0	0	11	0	0	0	0	0	0	30
2	0	5	2	2	2	2	0	0	2	2	2	0	0	2	3	2	2	2	30
1	0	5	4	3	1	1	2	2	0	1	0	0	1	1	2	2	3	2	30
2	0	0	0	3	0	5	0	0	2	0	3	0	0	5	2	3	4	3	30
8	0	0	0	0	0	0	0	0	0	0	14	0	0	8	0	0	0	8	30
1	0	0	18	0	0	1	1	1	1	1	0	0	0	1	2	1	2	1	30
1	0	1	3	2	1	0	4	1	1	1	0	0	3	0	0	0	0	13	30
2	0	0	13	6	0	5	0	0	0	0	4	0	0	2	0	0	0	0	30
1	0	8	4	1	11	1	0	0	1	0	2	1	0	0	0	1	0	0	30
4	0	11	9	0	6	0	0	0	0	0	0	0	0	0	0	0	4	0	30
3	0	0	0	0	0	0	0	0	3	0	3	6	15	0	3	0	0	0	30
1	0	0	12	4	0	0	1	0	0	1	0	1	0	3	3	1	3	1	30
1	1	4	4	5	3	1	0	1	0	2	0	1	1	2	2	1	1	1	30
1	1	3	2	4	3	6	0	0	0	0	1	3	2	0	2	1	1	1	30
8	0	0	0	0	0	0	0	0	9	0	0	0	0	0	9	0	12	0	30
1	1	5	0	0	2	0	0	0	2	0	0	1	2	3	3	3	3	5	30
1	1	0	7	6	0	1	1	1	0	0	1	1	1	2	2	2	2	2	30
1	0	0	15	8	0	1	2	1	1	0	1	0	0	0	1	0	0	0	30
2	0	0	0	0	0	2	0	0	0	0	0	0	0	0	14	3	11	0	30
1	1	0	8	3	0	1	1	1	0	1	1	2	3	1	2	1	1	2	29
1	1	1	5	4	0	1	1	1	0	0	2	0	2	2	3	2	3	1	29
1	3	8	7	0	4	0	0	0	0	1	1	0	0	1	1	0	1	2	29
1	1	16	0	0	9	0	1	0	0	2	0	0	0	0	0	0	0	0	29
4	0	11	0	0	6	0	4	4	0	4	0	0	0	0	0	0	0	0	29
1	0	0	4	1	0	6	3	1	0	1	1	2	3	2	1	0	2	2	29
3	0	0	5	0	0	4	0	0	0	0	4	0	0	3	4	3	3	3	29
2	0	0	3	0	0	5	0	0	2	2	2	2	0	3	3	2	3	2	29
1	0	5	9	4	4	1	0	1	0	1	1	0	0	0	0	1	1	1	29
8	0	10	10	0	0	9	0	0	0	0	0	0	0	0	0	0	0	0	29
1	0	0	1	0	0	0	0	1	0	1	0	0	2	2	4	2	16	0	29
3	0	0	6	0	0	0	0	0	0	0	4	0	4	3	3	3	3	3	29
1	0	16	1	1	7	0	2	0	0	0	1	1	0	0	0	0	0	0	29
1	0	1	12	6	0	2	0	0	0	2	1	0	0	1	1	1	1	1	29
1	0	1	13	2	0	2	0	3	0	1	3	1	2	0	1	0	0	0	29
1	0	1	11	11	0	4	0	0	0	0	1	0	0	0	0	1	0	0	29
2	0	15	0	0	10	0	0	0	0	0	2	0	0	0	2	0	0	0	29
2	0	4	7	5	4	3	2	2	2	0	0	0	0	0	0	0	0	0	29
1	1	1	10	8	0	0	0	1	1	2	1	1	2	0	0	0	1	0	29
1	0	0	14	9	0	0	0	0	1	1	0	0	0	1	1	0	1	1	29
2	2	0	13	12	0	0	0	0	0	0	0	0	2	0	0	0	0	0	29
2	0	0	13	7	0	0	3	2	2	0	2	0	0	0	0	0	0	0	29
1	2	5	0	0	0	3	1	1	2	0	2	1	2	2	3	2	2	1	29
4	0	15	0	4	5	0	0	0	0	0	0	0	5	0	0	0	0	0	29
3	0	4	8	5	4	4	0	0	0	0	0	0	4	0	0	0	0	0	29
1	0	5	1	1	3	0	0	1	3	2	0	1	0	2	4	2	3	1	29
13	13	0	0	0	0	0	0	0	0	0	0	0	0	0	16	0	0	0	29
1	1	13	4	0	4	0	0	0	0	0	1	0	0	2	1	1	1	1	29
1	0	2	13	9	3	0	0	0	0	0	1	0	0	0	0	0	0	1	29
4	0	0	0	0	0	0	0	0	0	0	4	4	0	0	8	4	4	5	29
1	0	1	4	2	1	0	2	0	2	0	3	1	3	2	1	2	2	3	29
5	5	5	13	6	0	0	0	0	0	0	0	0	0	0	0	0	0	0	29
1	0	0	5	6	0	1	1	0	1	0	2	0	0	3	6	1	1	2	29
1	0	0	0	1	0	0	0	0	0	1	0	0	0	0	0	0	2	25	29
4	0	0	14	0	0	0	6	4	0	5	0	0	0	0	0	0	0	0	29
3	0	0	14	7	0	0	0	0	0	0	0	0	0	5	3	0	0	0	29
2	0	0	0	0	0	0	0	0	4	0	5	3	0	3	6	0	4	4	29
1	0	9	8	2	5	1	0	0	0	2	1	1	0	0	0	0	0	0	29
1	0	0	1	1	1	0	1	1	1	0	1	0	0	2	14	1	4	1	29
1	0	7	2	1	6	1	1	1	2	0	0	1	3	1	0	1	1	1	29
4	0	0	0	0	0	0	0	0	0	4	0	0	0	11	9	0	5	0	29
1	0	0	12	13	0	0	1	0	0	1	0	1	1	0	0	0	0	0	29
1	0	13	1	1	3	1	1	2	1	1	0	1	0	1	1	1	1	0	29
1	0	0	13	9	0	3	0	0	0	0	0	1	0	0	1	0	1	1	29
1	0	1	7	7	3	1	0	0	0	0	0	2	2	1	1	1	1	2	29
3	0	0	0	0	0	0	0	3	0	0	4	0	0	8	7	3	4	0	29
1	0	0	0	0	2	3	0	1	1	0	3	0	0	4	5	4	3	3	29
1	0	0	6	8	4	0	0	0	0	0	1	0	1	1	1	5	0	2	29
2	0	4	7	4	4	2	3	2	0	3	0	0	0	0	0	0	0	0	29
3	0	0	0	0	0	0	0	0	0	4	0	4	8	3	3	4	3	0	29
2	0	3	3	4	2	2	0	0	2	0	2	0	0	2	3	2	2	2	29
1	0	0	0	0	1	0	1	0	0	0	0	0	0	0	3	0	1	23	29
1	0	1	3	0	3	1	1	1	1	0	1	1	2	5	3	2	2	2	29
1	1	11	0	3	2	1	1	0	0	0	1	0	3	1	1	1	2	1	29
3	0	0	0	0	0	0	0	0	0	0	3	0	3	6	6	0	8	3	29
1	0	9	0	1	4	4	0	0	0	0	2	1	2	1	1	1	1	1	28
1	0	2	3	2	1	1	1	0	0	1	2	0	2	2	4	3	2	2	28
2	0	0	2	2	0	0	0	3	2	3	0	3	3	2	2	2	2	2	28
1	0	0	5	4	0	0	1	1	1	0	3	2	3	1	2	3	2	0	28
1	0	0	1	2	0	4	3	2	3	2	4	1	0	0	3	0	0	3	28
1	0	2	8	1	1	1	1	1	1	0	2	1	0	1	3	4	1	0	28
1	0	1	6	1	0	0	0	0	0	1	3	0	4	3	3	2	3	1	28
2	0	0	8	5	0	0	0	2	0	0	0	0	0	3	3	2	3	2	28
2	0	0	11	7	0	0	0	0	0	0	5	0	0	2	0	0	0	3	28
1	2	3	0	0	1	1	3	3	1	0	3	2	0	3	1	1	1	3	28
1	1	1	0	2	1	0	0	0	0	0	5	4	3	2	3	2	2	2	28
1	1	3	10	6	2	0	0	0	1	0	2	1	2	0	0	0	0	0	28
2	2	0	4	2	0	2	2	2	2	2	2	0	0	2	2	2	2	0	28
13	0	0	0	14	0	0	0	0	0	0	0	0	0	14	0	0	0	0	28
1	0	0	6	6	0	0	1	1	1	1	0	0	2	2	2	2	2	2	28
14	0	0	0	0	0	0	14	0	0	0	0	0	14	0	0	0	0	0	28
1	0	1	12	9	0	0	1	1	1	2	1	0	0	0	0	0	0	0	28
1	0	2	2	2	2	4	0	0	1	8	0	1	4	1	1	0	0	0	28
1	1	0	0	1	0	1	3	2	1	8	0	4	2	0	3	0	2	0	28
2	0	0	4	3	0	0	0	0	0	0	2	4	6	2	3	2	2	0	28
1	1	0	8	2	0	0	3	2	0	2	2	1	0	2	2	1	1	1	28
1	0	0	0	0	0	6	0	0	2	1	0	5	5	2	3	0	2	2	28
9	0	0	0	0	10	0	9	9	0	0	0	0	0	0	0	0	0	0	28
1	0	0	10	8	0	1	1	0	3	0	2	0	0	0	0	1	1	1	28
1	0	0	7	3	0	3	1	2	1	0	1	1	2	4	1	1	1	0	28
1	2	11	1	4	0	0	0	0	0	1	1	0	1	2	2	1	1	1	28
1	1	0	12	1	2	1	1	1	1	1	0	1	0	1	1	1	2	1	28
1	0	0	2	18	0	1	0	0	1	0	0	0	1	1	1	1	1	1	28
4	6	0	11	4	7	0	0	0	0	0	0	0	0	0	0	0	0	0	28
1	0	3	1	0	4	2	1	0	0	0	3	0	2	3	3	3	2	1	28
3	0	0	0	0	0	0	0	0	4	0	4	3	4	3	4	0	3	3	28
1	1	8	2	3	4	1	1	1	1	1	0	0	0	1	2	1	1	0	28
1	1	0	2	0	0	0	0	0	3	1	11	1	1	2	2	2	1	1	28
1	1	8	8	2	4	0	2	2	0	1	0	0	0	0	0	0	0	0	28
2	0	0	9	3	0	0	0	0	2	2	2	0	0	3	0	3	2	2	28
2	0	3	6	2	2	0	0	0	2	0	0	0	0	2	3	3	3	2	28
2	2	0	13	6	4	3	0	0	0	0	0	0	0	0	0	0	0	0	28
1	0	11	0	0	5	0	0	1	0	0	2	1	2	1	1	1	1	2	28
1	0	1	6	4	1	0	1	1	0	0	4	1	0	3	1	2	1	2	28
9	0	0	0	0	0	0	9	9	0	0	0	0	0	0	0	0	10	0	28
14	0	0	0	0	14	0	0	0	14	0	0	0	0	0	0	0	0	0	28
1	0	1	9	13	0	0	0	0	1	1	0	1	0	1	0	0	1	0	28
3	0	0	20	0	0	0	0	4	0	4	0	0	0	0	0	0	0	0	28
1	0	1	0	0	1	0	0	0	2	0	3	0	8	3	3	3	3	1	28
2	0	0	0	0	0	0	3	2	2	0	2	2	0	6	2	3	4	2	28
1	0	0	12	7	0	2	1	1	2	1	0	0	0	1	0	1	0	0	28
1	0	7	1	1	5	0	0	0	0	1	0	1	3	1	3	3	1	1	28
1	1	2	4	5	1	2	0	2	1	1	0	2	2	1	1	1	1	1	28
6	0	8	0	7	7	6	0	0	0	0	0	0	0	0	0	0	0	0	28
1	0	11	0	0	5	0	1	1	0	4	2	0	3	0	0	0	0	1	28
2	0	0	0	4	0	0	2	2	2	0	2	2	0	3	3	3	3	2	28
1	0	0	9	3	0	1	3	2	1	1	1	1	2	1	2	0	0	1	28
1	0	2	10	11	0	3	1	0	0	0	0	0	0	0	0	0	1	0	28
2	0	0	0	3	0	0	0	0	3	3	3	0	0	5	3	3	3	2	28
1	0	0	5	4	1	5	1	2	2	0	1	1	0	2	1	1	1	1	28
1	0	2	2	0	2	3	1	1	2	2	2	2	1	2	1	0	2	3	28
1	0	0	0	1	0	0	1	0	4	1	0	2	1	4	5	2	3	3	27
1	1	1	7	5	0	1	0	1	0	2	0	2	0	1	0	2	2	2	27
2	0	18	0	0	5	2	0	0	0	0	0	0	0	0	0	2	0	0	27
1	0	3	7	3	4	1	0	0	1	2	1	0	0	1	1	0	1	2	27
1	0	1	0	1	0	0	6	4	1	3	1	0	0	1	4	0	4	1	27
1	0	3	7	2	1	1	3	1	1	0	2	2	1	1	0	0	1	1	27
4	0	0	0	0	0	0	0	0	4	0	5	0	0	5	4	0	4	5	27
11	0	0	0	0	16	0	11	0	0	0	0	0	0	0	0	0	0	0	27
2	0	2	10	6	0	5	2	0	0	2	0	0	0	0	0	0	0	0	27
1	0	0	5	6	0	5	1	2	1	1	1	0	1	1	1	1	1	0	27
1	0	13	4	1	5	0	0	2	0	0	2	0	0	0	0	0	0	0	27
1	1	0	9	4	1	1	1	1	1	1	1	1	1	2	0	1	0	1	27
2	0	0	0	0	0	2	0	0	0	2	0	0	0	2	2	5	12	2	27
1	1	0	1	0	0	0	0	0	1	0	3	1	1	5	4	3	5	2	27
1	0	0	8	8	0	6	0	1	0	0	1	0	0	0	1	1	1	0	27
1	0	2	5	1	1	0	0	0	2	2	1	2	0	1	1	1	5	3	27
1	0	3	3	2	2	2	0	1	0	2	1	1	2	2	1	2	2	1	27
1	0	0	7	3	0	6	0	1	1	2	1	0	0	3	1	1	1	0	27
12	12	0	0	15	0	0	0	0	0	0	0	0	0	0	0	0	0	0	27
2	0	6	0	0	0	0	0	0	0	0	0	0	0	9	4	0	8	0	27
1	0	0	0	1	1	0	0	0	0	0	0	6	6	1	0	1	1	10	27
8	0	0	0	0	19	0	0	0	0	0	0	0	0	8	0	0	0	0	27
1	0	1	6	7	1	0	1	1	1	0	0	1	1	1	1	1	3	1	27
1	0	6	6	2	2	1	1	2	1	0	0	0	0	1	2	1	2	0	27
4	0	0	7	0	0	0	0	0	4	6	10	0	0	0	0	0	0	0	27
4	0	0	10	8	0	0	0	0	0	0	0	0	0	4	0	0	5	0	27
1	0	4	1	0	6	2	0	0	1	0	1	1	3	1	2	1	3	1	27
1	1	2	0	1	1	3	0	1	2	0	2	0	2	2	2	2	4	2	27
1	0	0	0	0	0	0	0	0	1	0	1	3	20	0	0	1	1	0	27
8	12	0	0	0	0	0	0	0	0	0	0	0	0	0	0	0	15	0	27
1	0	1	7	1	0	3	3	3	0	1	0	0	1	2	1	2	2	0	27
2	0	0	0	0	0	0	0	0	2	2	2	3	3	8	3	2	2	0	27
2	0	0	6	4	0	2	0	2	2	0	0	0	0	3	2	2	2	2	27
1	0	0	4	5	3	4	2	1	0	0	0	0	1	1	2	1	1	2	27
1	0	4	7	5	4	0	1	1	0	0	3	0	0	0	1	1	0	0	27
2	0	0	0	0	0	3	0	0	2	0	0	3	2	4	5	4	2	2	27
1	0	4	8	7	2	0	0	0	1	0	1	0	0	0	3	0	1	0	27
1	0	2	18	1	0	0	0	0	1	1	0	0	0	1	0	1	1	1	27
1	0	0	0	0	0	0	1	0	1	0	5	0	0	3	9	3	5	0	27
2	2	6	3	3	4	2	3	2	0	2	0	0	0	0	0	0	0	0	27
1	0	1	12	12	0	0	0	0	1	0	0	0	1	0	0	0	0	0	27
1	0	2	7	5	0	4	1	1	0	1	0	1	0	1	1	1	1	1	27
2	0	0	12	3	0	2	0	0	2	0	0	0	0	2	2	2	2	0	27
1	0	8	2	5	5	0	0	0	2	0	1	0	1	1	0	0	1	1	27
2	0	17	0	0	6	0	2	0	0	0	0	0	0	0	0	0	2	0	27
5	0	0	0	0	0	0	0	0	0	0	6	0	0	5	0	0	8	8	27
2	0	0	4	0	0	0	0	0	0	2	4	2	2	3	4	2	2	2	27
1	0	4	6	1	2	4	1	0	0	0	4	1	3	0	1	0	0	0	27
2	0	0	5	4	0	0	3	4	0	2	4	2	3	0	0	0	0	0	27
1	0	0	6	5	0	6	2	0	0	2	1	1	0	1	1	1	1	0	27
3	0	0	0	0	0	0	3	0	0	0	0	4	0	6	4	3	4	3	27
4	0	0	0	0	0	0	9	0	0	0	7	0	0	0	0	0	0	11	27
1	0	0	1	0	0	0	0	0	3	0	0	9	11	1	1	0	1	0	27
3	0	0	12	9	0	0	0	0	0	0	0	0	3	3	0	0	0	0	27
2	0	0	0	0	0	0	0	2	2	3	2	2	2	5	3	2	2	2	27
1	0	0	7	5	2	1	1	1	1	1	0	1	1	1	2	1	1	1	27
1	1	5	4	2	3	1	1	2	1	1	0	1	0	2	0	1	1	1	27
3	0	0	0	0	0	3	0	0	4	3	0	0	0	5	3	3	3	3	27
2	0	7	4	5	4	4	0	0	0	0	0	0	0	0	0	0	0	2	26
3	0	5	4	5	5	4	0	3	0	0	0	0	0	0	0	0	0	0	26
3	0	0	11	0	0	0	0	0	0	0	3	0	0	3	5	0	4	0	26
4	0	0	9	9	4	0	0	0	0	0	0	4	0	0	0	0	0	0	26
1	0	0	6	4	6	2	0	1	0	0	5	0	0	0	0	0	1	1	26
1	1	0	12	7	0	0	2	1	0	0	1	1	0	0	0	0	0	1	26
2	0	15	0	0	4	0	0	0	0	0	0	0	0	0	5	0	2	0	26
1	0	0	5	2	0	3	1	0	0	0	1	0	1	2	3	2	4	2	26
1	1	0	3	3	0	5	0	0	2	2	2	0	2	1	2	1	1	1	26
2	2	0	8	4	0	0	0	0	0	0	0	0	0	2	3	2	3	2	26
5	0	0	8	0	0	0	0	0	0	0	0	0	0	0	0	0	7	11	26
3	3	4	0	0	3	0	0	0	0	0	0	5	11	0	0	0	0	0	26
1	1	7	1	2	3	0	1	0	1	1	1	1	1	0	1	2	1	2	26
1	0	9	2	1	2	2	2	0	0	0	1	0	0	1	2	1	2	1	26
1	1	0	10	5	0	3	1	0	0	0	2	1	1	0	0	0	2	0	26
1	1	3	0	1	1	0	4	1	2	0	0	2	2	2	3	2	2	0	26
1	0	0	3	0	0	5	1	0	2	1	2	0	2	2	2	2	2	2	26
4	0	0	0	0	0	10	0	0	5	0	0	5	6	0	0	0	0	0	26
3	0	4	0	0	0	0	3	0	0	0	19	0	0	0	0	0	0	0	26
1	1	0	4	6	0	12	0	0	0	0	1	0	0	0	0	0	0	2	26
4	0	0	0	0	0	0	0	0	0	4	4	0	0	5	5	4	4	0	26
3	0	0	8	8	0	0	0	0	0	0	5	0	5	0	0	0	0	0	26
1	1	3	2	2	2	0	1	2	1	2	2	0	1	0	3	2	1	1	26
2	0	0	4	5	0	3	2	2	2	2	0	2	4	0	0	0	0	0	26
1	0	0	12	8	0	0	1	1	0	3	0	0	0	0	0	0	1	0	26
1	0	0	10	6	0	2	0	0	1	1	1	1	0	1	1	1	1	0	26
5	0	0	0	6	0	0	8	7	0	5	0	0	0	0	0	0	0	0	26
1	1	7	1	3	1	2	0	0	1	0	1	1	4	1	0	1	1	1	26
6	0	0	0	0	0	0	0	0	0	7	6	6	7	0	0	0	0	0	26
1	0	1	0	2	1	10	1	2	0	1	1	0	0	3	1	1	2	0	26
12	0	0	0	0	0	0	12	0	0	0	0	0	0	0	0	0	0	14	26
1	0	1	11	7	0	1	0	0	1	0	1	1	0	0	0	0	2	1	26
1	1	1	1	1	1	7	1	1	0	1	3	1	0	0	2	1	2	2	26
3	0	8	0	0	6	0	0	0	0	5	4	0	0	0	0	0	0	3	26
1	1	0	3	2	2	1	1	0	1	1	0	0	0	8	2	2	1	1	26
1	3	2	2	0	0	0	1	0	1	2	2	3	3	1	3	1	1	1	26
2	0	0	10	2	0	0	0	0	0	0	0	3	0	3	0	2	4	2	26
1	0	9	0	1	5	2	0	0	1	1	1	0	0	1	2	1	1	1	26
1	0	1	1	0	0	0	0	0	0	0	1	0	0	3	7	4	7	2	26
1	0	11	0	0	7	0	1	0	0	0	1	1	0	1	1	1	1	1	26
2	0	0	0	0	0	0	0	0	0	0	0	3	0	0	0	2	13	8	26
1	0	0	0	0	0	0	1	0	0	1	1	8	11	0	2	0	1	1	26
1	1	0	2	5	2	1	2	2	0	1	1	1	1	2	1	1	2	1	26
3	0	8	0	0	7	0	0	0	3	5	0	0	0	0	0	0	3	0	26
1	0	0	6	8	0	4	1	0	0	0	2	0	0	1	0	1	2	1	26
1	0	0	6	8	1	2	5	2	0	1	0	1	0	0	0	0	0	0	26
1	0	0	3	0	0	0	2	0	0	6	0	4	2	0	3	0	6	0	26
1	2	2	5	5	2	1	1	1	1	0	1	1	2	0	0	0	1	1	26
1	0	0	6	11	0	1	0	1	1	0	1	0	0	2	1	1	1	0	26
1	0	10	4	0	9	0	0	1	0	0	1	0	0	0	0	0	0	1	26
1	0	4	10	7	1	0	1	0	0	2	0	0	0	0	0	0	0	0	25
1	0	1	0	0	2	9	2	1	1	1	0	0	2	1	2	1	1	1	25
1	1	0	11	1	0	0	0	0	0	1	2	1	1	3	1	1	1	1	25
5	0	0	5	0	0	14	0	0	0	0	6	0	0	0	0	0	0	0	25
9	0	0	0	0	0	16	0	0	9	0	0	0	0	0	0	0	0	0	25
5	0	0	5	0	0	0	5	8	7	0	0	0	0	0	0	0	0	0	25
1	0	1	0	0	0	0	9	1	0	7	0	0	1	0	0	0	1	5	25
1	0	6	0	0	5	0	0	0	0	0	7	1	2	1	0	1	1	1	25
3	0	7	0	6	5	0	0	0	0	3	0	0	4	0	0	0	0	0	25
1	0	2	7	5	1	2	1	2	1	1	1	0	1	0	0	0	1	0	25
1	1	2	3	2	2	2	2	2	1	1	0	1	0	2	2	1	0	1	25
1	0	0	0	0	0	2	0	2	2	0	0	2	1	1	2	8	2	3	25
2	0	0	0	3	0	6	0	0	0	2	0	0	0	3	4	3	2	2	25
4	0	0	0	0	0	0	0	0	5	8	4	4	4	0	0	0	0	0	25
1	0	0	5	3	4	1	1	1	2	1	1	1	0	2	1	0	1	1	25
1	0	0	0	0	0	0	3	0	1	2	3	2	0	4	2	2	4	2	25
2	0	0	0	3	0	0	0	0	0	0	3	3	4	5	2	2	3	0	25
1	0	2	2	2	1	0	1	1	0	1	2	1	2	2	2	2	2	2	25
1	0	1	16	4	0	0	0	1	0	1	0	1	0	0	0	0	0	1	25
1	0	1	10	10	0	2	0	0	0	0	0	1	0	0	0	0	1	0	25
1	2	3	1	4	2	0	1	0	2	1	1	0	2	1	2	1	1	1	25
2	0	0	2	3	0	3	0	0	0	0	0	2	3	2	4	2	2	2	25
2	0	19	0	0	0	0	0	0	0	0	0	0	0	2	0	2	0	2	25
1	0	1	5	1	0	0	1	0	1	1	1	2	0	2	4	1	2	3	25
1	0	0	7	8	0	1	0	2	1	0	0	0	0	1	3	1	1	0	25
1	0	5	1	1	2	2	1	1	1	1	0	0	2	2	3	2	0	1	25
1	0	2	1	0	2	7	2	0	1	2	3	1	1	1	0	0	0	2	25
4	0	10	0	0	7	0	4	0	4	0	0	0	0	0	0	0	0	0	25
2	0	0	3	4	0	0	0	0	0	2	2	0	2	2	4	2	2	2	25
1	0	1	5	6	0	1	2	2	0	1	1	1	3	0	0	1	0	1	25
11	0	0	0	0	0	0	0	11	0	0	0	0	14	0	0	0	0	0	25
1	1	2	6	3	3	1	1	0	0	1	0	1	0	3	1	0	1	1	25
1	0	0	9	4	0	1	1	1	1	1	1	0	0	2	2	1	1	0	25
2	0	0	0	3	0	3	0	0	2	2	2	0	2	2	2	2	3	2	25
1	0	0	9	7	0	5	0	0	0	2	1	0	0	0	1	0	0	0	25
2	0	0	0	0	0	0	2	0	2	0	2	2	3	4	3	2	2	3	25
2	0	0	0	0	0	2	0	0	2	2	0	4	2	2	5	2	2	2	25
2	0	0	3	0	4	0	0	0	2	0	3	0	0	2	3	2	4	2	25
1	1	3	4	3	1	0	2	1	1	2	2	1	1	0	2	0	0	1	25
1	0	0	0	0	0	3	1	0	1	1	2	2	9	2	1	1	1	1	25
2	0	0	4	6	0	0	0	2	0	0	0	0	0	0	9	0	4	0	25
1	0	2	9	3	1	0	2	1	0	2	0	1	1	1	2	0	0	0	25
5	0	0	0	0	0	0	0	0	0	0	7	0	0	6	7	0	0	5	25
3	0	0	0	0	0	0	0	0	3	0	3	0	3	4	4	3	5	0	25
2	0	0	0	0	0	0	0	2	3	0	2	2	0	2	4	4	3	3	25
1	1	3	1	1	2	1	1	2	2	0	0	0	3	1	4	1	1	1	25
2	0	0	11	6	0	2	0	2	0	0	2	0	2	0	0	0	0	0	25
2	0	0	9	7	0	3	0	0	0	0	3	0	3	0	0	0	0	0	25
1	1	5	3	1	1	1	1	1	1	1	2	1	0	3	1	0	1	1	25
7	0	0	11	0	0	0	0	0	0	0	0	0	0	0	7	0	7	0	25
3	0	0	0	0	0	0	0	0	0	0	0	7	0	0	6	8	4	0	25
1	1	1	3	1	1	1	1	0	0	1	2	0	0	4	2	4	2	1	25
1	1	5	9	3	1	1	1	1	1	1	1	0	0	0	0	0	0	0	25
1	1	1	12	7	0	3	0	0	1	0	0	0	0	0	0	0	0	0	25
3	0	0	10	7	0	0	0	0	0	0	0	0	4	0	4	0	0	0	25
6	0	0	0	0	0	0	6	0	0	8	11	0	0	0	0	0	0	0	25
1	0	0	8	6	0	6	0	0	1	1	1	0	0	0	0	0	1	0	24
1	0	3	5	8	2	1	0	0	0	1	2	0	1	0	0	0	1	0	24
1	2	1	0	1	1	2	0	1	2	0	2	1	2	2	2	2	2	1	24
3	0	0	7	0	0	0	0	0	0	0	0	0	0	3	3	0	7	4	24
1	0	9	0	1	6	0	0	0	1	0	1	0	0	1	1	1	1	2	24
2	0	0	5	6	0	5	0	0	0	0	2	2	2	2	0	0	0	0	24
3	0	6	11	3	0	0	0	0	0	0	0	0	4	0	0	0	0	0	24
4	0	8	6	6	0	0	0	0	4	0	0	0	0	0	0	0	0	0	24
1	1	0	0	0	0	3	0	0	3	1	3	2	3	1	3	1	1	2	24
1	0	1	4	1	1	0	0	0	2	0	0	1	1	2	3	3	3	2	24
1	0	2	3	1	3	3	1	1	1	1	1	1	2	1	0	1	1	1	24
1	0	0	14	5	0	2	0	1	1	0	0	0	1	0	0	0	0	0	24
3	0	4	8	0	6	0	3	0	0	0	3	0	0	0	0	0	0	0	24
1	2	4	1	0	2	2	1	0	1	1	1	1	2	1	2	1	1	1	24
2	0	0	3	3	0	0	0	0	0	0	12	0	0	0	0	4	2	0	24
1	1	2	1	2	6	2	1	0	0	0	1	1	2	1	1	1	1	1	24
1	0	0	0	0	0	5	1	0	1	1	3	0	0	2	3	2	3	3	24
1	3	1	4	3	0	1	1	1	1	1	0	1	2	1	1	1	1	1	24
1	1	0	2	6	1	1	1	0	1	2	1	1	0	3	1	1	1	1	24
1	0	5	3	0	1	1	0	1	2	1	0	0	1	1	2	2	2	2	24
1	1	2	4	0	1	1	0	1	6	0	1	0	1	1	2	1	1	1	24
1	0	0	7	9	1	6	0	0	1	0	0	0	0	0	0	0	0	0	24
2	0	0	2	2	2	2	0	0	2	0	2	0	0	2	3	2	3	2	24
1	0	1	0	0	0	0	1	0	0	1	0	0	1	5	7	3	2	3	24
2	0	0	11	5	0	2	0	0	0	0	2	2	2	0	0	0	0	0	24
1	0	1	7	1	0	1	1	1	1	0	0	3	1	1	2	2	1	1	24
5	0	0	0	0	0	0	0	0	5	0	0	5	8	0	0	0	0	6	24
2	0	4	8	6	2	2	2	0	0	0	0	0	0	0	0	0	0	0	24
1	1	1	9	5	0	0	3	2	0	0	1	0	0	0	1	0	0	1	24
1	0	1	3	0	1	0	0	1	1	0	3	2	5	1	2	1	2	1	24
1	0	4	4	5	1	1	0	1	1	1	1	1	0	2	1	1	0	0	24
2	0	0	0	0	0	0	0	0	0	0	0	0	2	0	3	0	17	2	24
1	0	2	5	3	2	0	1	1	1	0	1	0	0	2	1	2	2	1	24
1	0	3	6	1	1	1	0	1	1	0	2	0	0	1	2	2	2	1	24
1	0	0	14	3	0	1	0	0	1	0	1	0	0	1	0	1	1	1	24
1	0	2	6	3	4	0	0	1	0	0	0	0	0	2	2	1	2	1	24
6	0	0	9	0	0	0	0	0	0	0	0	0	0	0	8	7	0	0	24
2	0	0	0	0	0	0	0	0	0	2	8	0	0	0	2	0	2	10	24
1	0	4	0	0	1	1	7	6	2	0	1	0	1	0	0	1	0	0	24
1	1	3	6	4	0	0	2	0	1	1	1	2	1	0	0	0	2	0	24
6	0	0	0	0	0	15	0	0	0	0	0	0	0	0	0	9	0	0	24
1	0	1	0	0	0	0	1	0	0	0	11	0	0	0	1	1	1	8	24
1	0	1	0	0	0	6	2	1	2	0	4	0	0	2	2	1	1	2	24
1	1	0	6	2	0	0	0	0	1	1	2	2	3	1	2	1	1	1	24
2	3	0	10	6	0	0	0	0	0	3	0	0	0	0	0	0	0	2	24
4	0	0	0	0	0	8	6	6	0	0	4	0	0	0	0	0	0	0	24
1	0	0	9	3	0	4	0	0	1	0	0	1	0	1	2	1	1	1	24
1	0	0	4	4	1	0	1	0	2	1	1	0	2	1	2	1	1	3	24
1	0	1	7	4	0	0	0	0	1	1	2	1	0	1	2	1	2	1	24
1	0	0	9	2	0	0	1	0	2	0	0	1	3	2	0	3	1	0	24
1	0	0	1	6	1	0	0	2	1	1	1	1	0	5	1	1	1	2	24
1	2	7	4	2	2	1	2	2	0	0	0	0	1	0	0	0	1	0	24
1	1	2	7	3	0	1	0	0	0	2	0	1	1	1	2	1	1	1	24
1	0	1	1	0	0	0	0	0	0	1	2	3	0	5	4	4	3	0	24
1	0	6	2	1	2	1	1	0	1	1	1	0	0	3	2	1	1	1	24
1	1	1	4	1	1	1	0	1	1	0	6	1	1	1	2	1	1	0	24
1	0	3	2	1	5	0	1	1	2	1	0	1	0	1	3	1	1	1	24
1	0	0	2	0	0	0	3	3	1	2	6	0	0	1	1	1	3	1	24
3	0	0	7	7	0	0	4	0	3	0	3	0	0	0	0	0	0	0	24
5	0	0	7	0	0	0	6	6	0	0	0	5	0	0	0	0	0	0	24
7	0	9	0	0	0	0	0	0	0	0	0	0	0	0	0	0	7	8	24
1	0	1	0	0	0	0	0	0	1	12	0	0	0	0	4	3	2	1	24
2	2	2	8	10	0	2	0	0	0	0	0	0	0	0	0	0	0	0	24
1	2	7	0	0	2	0	1	1	1	1	1	1	1	1	2	1	1	1	24
1	0	0	5	2	1	2	1	2	1	0	1	1	1	2	1	2	1	1	24
1	1	3	3	0	3	1	1	1	1	1	0	1	1	1	2	1	1	2	24
1	0	0	11	1	0	0	0	0	0	0	6	2	2	0	0	0	2	0	24
4	0	0	0	0	0	8	0	0	0	0	0	0	0	4	0	8	4	0	24
4	5	10	0	0	5	0	0	4	0	0	0	0	0	0	0	0	0	0	24
1	0	0	4	9	0	5	1	1	0	3	0	1	0	0	0	0	0	0	24
1	1	1	6	1	5	0	1	1	1	0	0	0	0	1	1	2	1	1	23
1	1	2	0	0	3	0	3	0	0	1	2	0	2	3	3	1	1	1	23
1	0	0	6	2	1	0	0	1	0	0	1	0	4	3	2	1	1	1	23
1	0	0	14	4	0	0	1	1	2	0	0	0	1	0	0	0	0	0	23
3	0	0	0	0	0	0	0	0	3	0	3	4	0	3	4	3	3	0	23
3	0	0	0	0	0	0	0	0	0	4	6	0	0	3	4	3	0	3	23
1	0	1	5	5	0	2	1	1	1	0	0	0	0	1	1	2	1	2	23
1	2	2	5	3	2	1	0	0	1	1	1	0	2	1	0	1	1	0	23
1	1	0	4	1	0	4	1	1	1	1	1	0	0	2	3	1	1	1	23
5	0	0	0	0	0	0	0	0	0	0	11	5	0	0	7	0	0	0	23
1	0	1	16	1	0	1	0	0	0	0	2	0	2	0	0	0	0	0	23
1	0	0	11	4	0	0	1	0	1	1	0	1	0	0	1	1	0	2	23
2	0	0	13	4	4	0	0	0	0	0	0	0	0	0	0	0	2	0	23
3	0	0	0	3	0	0	0	0	3	0	0	0	0	3	5	3	3	3	23
2	0	0	8	6	0	0	2	0	0	0	3	2	0	0	0	0	0	2	23
1	0	11	0	0	4	1	0	1	0	0	1	0	1	2	1	0	0	1	23
5	0	0	0	0	0	0	0	0	0	0	5	0	0	7	6	5	0	0	23
2	0	5	5	4	3	2	0	0	0	0	0	0	0	0	0	0	4	0	23
11	12	0	0	0	0	0	0	0	11	0	0	0	0	0	0	0	0	0	23
1	0	5	0	0	1	0	1	1	7	0	1	1	1	1	0	1	2	1	23
1	0	1	10	2	2	1	1	1	1	0	2	0	0	1	0	0	0	1	23
1	0	3	2	0	2	5	0	0	1	0	1	0	1	1	2	2	3	0	23
1	1	1	3	0	0	5	1	0	0	1	3	1	0	2	0	1	3	1	23
1	1	4	2	2	2	1	1	1	1	1	1	1	0	1	2	1	1	0	23
1	0	2	9	10	0	0	0	1	0	0	0	0	0	1	0	0	0	0	23
1	0	2	8	3	2	0	0	1	1	0	0	1	0	1	1	1	1	1	23
1	0	1	2	4	1	0	2	2	0	0	3	0	0	1	3	1	1	2	23
2	0	0	0	0	0	5	0	0	2	2	2	0	0	4	2	2	2	2	23
1	1	1	5	2	0	2	0	0	1	0	2	1	1	1	2	1	2	1	23
1	0	0	4	3	1	2	0	0	1	1	0	1	4	2	1	1	1	1	23
5	0	0	0	0	6	0	0	0	0	0	0	0	0	5	7	0	5	0	23
1	1	2	8	4	1	0	2	2	0	1	0	0	0	0	0	1	1	0	23
1	0	0	0	0	1	0	0	0	0	0	1	0	3	7	5	1	5	0	23
1	0	0	9	7	0	1	1	1	1	1	1	1	0	0	0	0	0	0	23
1	0	0	10	4	0	0	1	1	0	1	2	0	1	0	2	1	0	0	23
1	0	2	3	3	2	3	0	0	1	0	0	1	1	2	2	1	1	1	23
1	1	2	4	4	3	1	0	1	0	0	0	1	0	1	2	0	2	1	23
2	0	0	8	3	0	5	3	2	2	0	0	0	0	0	0	0	0	0	23
1	1	1	3	3	0	0	0	0	2	1	1	1	2	1	2	1	2	2	23
1	1	1	1	5	0	2	4	3	0	0	0	0	0	1	2	1	1	1	23
1	0	4	1	1	4	2	0	1	2	0	1	0	1	1	2	2	1	0	23
1	1	0	9	4	2	0	0	0	1	1	1	1	0	1	0	0	1	1	23
1	0	3	1	1	2	1	0	1	1	0	1	3	2	2	2	1	1	1	23
1	2	0	3	3	0	3	1	1	2	1	1	1	0	1	2	1	1	0	23
1	1	3	2	0	4	0	1	0	0	0	1	2	0	2	1	1	3	2	23
1	0	1	5	1	0	0	0	0	2	1	2	2	3	1	4	0	1	0	23
2	0	0	3	3	0	0	0	0	2	2	2	2	0	2	3	2	2	0	23
1	0	0	11	9	1	0	1	0	0	0	0	1	0	0	0	0	0	0	23
1	0	1	1	8	0	1	2	1	1	1	1	0	0	2	1	1	1	1	23
2	0	0	10	4	0	0	2	3	0	2	0	2	0	0	0	0	0	0	23
1	0	3	4	2	2	4	0	0	1	0	2	1	0	0	4	0	0	0	23
4	0	0	9	6	0	0	0	0	0	4	0	4	0	0	0	0	0	0	23
1	0	1	12	4	0	0	0	1	1	0	0	0	0	1	1	1	0	1	23
1	1	6	12	2	0	0	0	0	0	0	0	1	0	0	1	0	0	0	23
2	0	0	8	5	0	3	2	3	0	0	0	0	0	0	0	0	2	0	23
2	0	0	2	0	0	0	0	0	0	0	19	0	0	0	2	0	0	0	23
2	0	0	5	2	0	0	0	0	2	0	2	2	0	2	3	2	3	0	23
1	0	5	0	0	3	3	1	1	0	0	1	1	2	2	0	2	2	0	23
1	1	4	1	2	3	0	0	0	1	0	0	0	0	2	3	2	2	2	23
1	0	3	6	4	1	1	3	2	0	0	0	0	1	1	0	0	0	1	23
1	1	2	0	0	1	1	0	1	1	2	3	1	4	1	2	1	1	1	23
1	0	3	0	0	1	2	0	0	0	0	0	9	8	0	0	0	0	0	23
1	0	0	3	2	0	4	1	0	1	2	0	2	1	2	1	2	1	1	23
1	0	2	5	2	1	0	1	1	1	0	1	1	2	1	2	0	2	1	23
2	0	0	0	0	0	0	0	2	2	5	2	0	0	4	2	2	2	2	23
1	2	3	1	1	2	2	0	1	1	0	0	1	2	1	2	1	2	1	23
1	0	0	1	0	0	0	1	1	1	0	1	4	8	1	2	1	1	1	23
1	0	0	0	1	0	0	1	1	0	0	0	0	0	5	5	4	6	0	23
1	0	13	2	3	3	0	1	0	0	0	0	1	0	0	0	0	0	0	23
1	1	2	3	2	8	1	1	0	1	2	1	0	1	0	0	0	0	0	23
7	0	0	0	0	0	9	0	0	7	0	7	0	0	0	0	0	0	0	23
1	0	0	2	1	0	4	1	1	0	0	2	0	1	2	4	2	1	2	23
5	0	0	0	0	0	0	0	0	0	0	0	5	0	5	0	7	6	0	23
1	0	0	0	0	0	0	1	0	0	0	6	3	2	0	1	5	2	3	23
1	0	0	3	1	0	13	0	0	0	0	1	0	0	1	2	0	1	1	23
6	0	0	10	0	0	7	0	6	0	0	0	0	0	0	0	0	0	0	23
1	0	0	12	5	0	0	1	1	1	0	0	0	0	1	1	0	0	0	22
1	0	0	6	8	0	0	1	2	0	0	1	0	2	1	1	0	0	0	22
1	1	3	3	7	2	0	0	0	1	0	0	0	0	1	0	1	1	2	22
1	0	5	1	2	1	2	0	1	0	2	0	1	1	1	2	1	1	1	22
1	0	0	5	7	0	5	0	0	0	1	0	2	2	0	0	0	0	0	22
1	0	1	5	2	0	1	2	1	0	1	1	1	0	1	4	1	1	0	22
1	0	0	0	1	0	0	1	1	0	0	2	13	1	1	0	1	0	1	22
1	1	1	0	2	0	2	2	1	0	0	1	0	0	0	5	4	3	0	22
8	0	0	0	0	0	0	0	9	0	0	0	0	0	0	0	0	13	0	22
1	0	1	2	5	0	1	0	1	1	0	2	1	0	3	1	1	1	2	22
1	0	0	4	8	0	1	0	1	1	1	0	0	1	1	1	1	1	1	22
1	0	1	1	1	6	1	1	1	2	0	1	0	2	1	1	1	1	1	22
1	0	1	0	0	0	0	0	0	0	0	3	1	0	3	3	2	8	1	22
1	0	7	2	1	2	0	0	0	1	0	1	2	3	1	2	0	0	0	22
1	0	1	10	2	2	0	0	0	1	1	0	0	1	1	1	1	1	0	22
3	0	0	9	7	0	0	0	0	0	0	3	0	0	0	0	0	3	0	22
1	0	0	0	0	0	0	7	4	4	6	0	0	0	0	0	0	1	0	22
1	0	3	3	4	1	1	0	0	1	2	0	1	1	1	1	1	1	1	22
1	0	0	4	7	0	0	1	2	0	0	1	0	0	1	2	1	2	1	22
2	0	0	5	5	0	0	0	0	2	0	5	0	0	0	3	0	2	0	22
1	0	0	0	0	0	0	0	0	0	0	1	4	1	1	4	0	11	0	22
1	1	2	5	2	2	1	0	1	0	0	1	1	0	1	1	1	1	2	22
7	0	0	8	0	0	0	0	0	7	0	0	7	0	0	0	0	0	0	22
1	1	3	1	4	1	1	0	1	1	0	1	0	1	1	1	1	2	2	22
1	1	10	1	0	5	0	1	0	0	0	1	0	0	0	2	1	0	0	22
1	0	2	2	2	2	0	0	0	3	0	0	0	1	2	2	2	2	2	22
1	0	1	2	4	0	1	1	1	1	1	0	1	2	2	2	1	2	0	22
1	0	0	4	2	0	3	1	1	0	1	0	0	0	2	3	1	4	0	22
1	1	1	3	4	3	0	0	0	0	1	1	0	0	1	5	1	1	0	22
3	0	0	0	0	0	0	0	0	3	0	3	0	0	6	0	5	5	0	22
5	0	0	6	0	0	0	0	0	0	0	0	0	0	0	5	6	5	0	22
1	0	0	0	0	0	3	1	0	1	1	1	1	0	2	3	2	3	4	22
6	0	0	8	0	0	0	0	0	7	0	0	0	0	0	0	0	0	7	22
1	0	0	12	5	0	0	1	0	0	3	0	0	0	0	0	0	0	1	22
1	1	2	7	3	1	1	1	1	1	0	0	1	1	0	1	0	1	0	22
1	0	0	6	5	0	2	1	0	1	1	0	1	1	1	1	1	1	0	22
1	0	0	9	4	0	0	3	1	1	1	0	0	3	0	0	0	0	0	22
1	0	3	2	1	1	0	0	0	2	1	0	1	2	2	2	2	2	1	22
1	0	0	4	2	0	2	3	3	1	0	1	1	0	0	3	0	1	1	22
1	0	0	3	1	0	1	0	0	2	0	1	1	2	1	0	10	0	0	22
2	0	3	0	0	0	5	0	0	0	2	0	0	0	4	3	2	3	0	22
1	1	1	2	4	0	0	0	1	0	0	2	0	0	3	1	1	2	4	22
1	0	1	8	3	0	0	0	0	2	0	3	0	0	0	0	3	1	1	22
1	5	1	2	0	0	0	2	0	1	1	0	1	0	0	2	2	2	3	22
1	0	1	0	0	0	0	0	0	0	0	5	0	1	3	3	4	4	1	22
1	1	4	2	3	1	1	1	0	1	1	0	2	0	1	1	1	1	1	22
1	0	0	0	0	1	0	0	0	0	0	0	4	16	1	0	0	0	0	22
1	1	2	3	0	0	0	1	1	0	0	2	0	1	3	4	2	1	1	22
3	0	0	0	0	0	0	0	0	0	4	0	0	0	0	4	0	4	10	22
1	2	4	1	1	0	0	1	1	1	1	1	2	1	1	2	1	1	1	22
1	1	2	8	4	1	1	0	1	2	0	0	0	0	0	1	0	0	1	22
6	0	0	0	0	0	0	0	0	0	0	8	6	0	0	0	0	0	8	22
1	0	0	3	1	0	5	1	0	2	0	1	1	4	1	2	0	1	0	22
1	0	4	0	0	5	0	0	0	0	0	0	2	1	4	2	2	1	1	22
4	0	7	0	0	0	11	0	0	4	0	0	0	0	0	0	0	0	0	22
2	0	0	9	7	2	0	0	0	0	0	0	0	0	0	0	0	2	2	22
2	0	0	11	7	0	0	0	2	0	0	0	0	0	0	0	0	0	2	22
1	0	4	2	0	1	1	1	1	0	0	1	2	1	1	3	1	2	1	22
2	0	10	0	2	8	0	0	0	0	0	0	0	0	0	0	0	2	0	22
1	0	3	4	1	0	3	1	0	1	0	1	1	0	1	3	1	0	2	22
1	1	0	5	1	0	0	1	1	0	1	1	1	1	4	1	1	2	1	22
2	0	0	4	6	0	4	0	0	2	0	0	2	2	0	2	0	0	0	22
1	0	1	6	5	0	5	1	1	0	0	0	0	0	0	0	1	0	2	22
3	0	0	10	5	0	0	0	0	0	3	0	0	0	0	4	0	0	0	22
4	0	8	0	0	5	0	0	0	0	0	4	0	0	5	0	0	0	0	22
1	1	0	2	6	0	0	1	1	0	1	2	1	2	1	2	1	1	0	22
1	0	2	3	3	0	1	2	2	1	1	1	1	2	1	1	0	1	0	22
5	0	0	0	0	0	0	0	0	0	0	0	5	0	6	6	5	0	0	22
1	1	6	2	0	2	0	1	0	1	1	1	0	0	0	2	1	2	2	22
10	0	0	0	0	0	0	0	0	0	0	0	0	11	0	11	0	0	0	22
1	0	0	3	3	0	1	2	1	1	2	2	1	3	0	0	1	1	1	22
1	0	1	0	0	0	0	0	0	0	1	0	9	10	0	0	0	1	0	22
1	0	2	9	4	1	1	0	0	0	0	1	0	0	1	0	0	0	3	22
2	0	0	0	0	0	0	0	0	2	2	3	0	0	4	5	3	3	0	22
1	0	0	1	0	0	5	0	1	1	0	1	1	1	1	3	2	3	2	22
2	0	0	8	4	0	0	0	0	0	0	4	0	2	0	0	4	0	0	22
1	0	0	2	1	0	1	0	1	0	2	1	0	0	3	4	1	2	3	21
6	0	0	0	0	0	0	0	0	0	0	8	0	7	0	0	6	0	0	21
1	1	0	3	2	0	3	0	0	0	0	4	2	3	0	2	0	0	1	21
1	0	2	5	1	0	8	2	1	1	0	0	1	0	0	0	0	0	0	21
2	0	0	0	0	0	0	0	0	7	5	0	0	4	0	0	0	0	5	21
1	2	2	6	2	1	1	1	1	1	0	0	0	0	1	1	1	1	0	21
1	0	2	1	1	1	4	1	1	2	0	1	1	1	1	2	0	1	1	21
1	0	0	4	3	0	0	0	1	1	1	1	1	0	2	2	1	3	1	21
3	0	0	5	0	0	0	0	0	0	0	3	0	0	3	3	3	4	0	21
1	1	3	3	3	2	0	0	1	0	1	0	0	1	1	1	1	1	2	21
1	0	6	1	0	6	0	0	0	1	0	2	1	2	0	0	1	0	1	21
1	0	1	2	2	1	1	1	2	1	1	0	3	1	1	0	1	1	2	21
5	0	0	0	0	0	0	0	5	0	11	0	0	0	0	0	0	0	5	21
1	1	0	6	9	0	0	0	0	0	1	1	1	0	0	1	0	0	1	21
1	0	2	6	1	2	1	0	1	0	0	1	1	1	2	1	1	1	0	21
6	0	0	0	7	0	0	8	0	0	6	0	0	0	0	0	0	0	0	21
1	0	0	10	7	0	0	1	0	1	0	0	1	1	0	0	0	0	0	21
1	0	1	2	1	0	1	1	0	2	0	1	0	0	5	3	2	1	1	21
10	0	0	0	0	0	0	10	0	0	0	0	0	0	11	0	0	0	0	21
1	0	0	0	0	1	2	2	1	0	1	6	5	1	0	1	0	0	1	21
1	1	1	2	3	1	4	0	0	1	0	0	0	1	2	1	2	1	1	21
1	1	2	1	3	1	0	1	1	1	1	0	1	3	1	1	1	1	1	21
2	0	0	3	3	0	0	0	0	3	0	2	2	6	0	0	0	0	2	21
1	2	3	1	3	2	0	1	1	1	0	0	1	0	1	2	1	1	1	21
1	0	0	0	0	0	0	0	1	3	0	7	1	1	0	2	1	4	1	21
1	0	11	0	4	4	0	0	0	0	0	1	0	1	0	0	0	0	0	21
1	0	0	3	5	0	5	0	0	0	1	0	1	0	1	1	1	1	2	21
1	1	1	5	2	2	1	1	0	0	0	1	2	0	1	2	1	1	0	21
2	0	4	5	3	3	2	0	0	0	0	0	2	2	0	0	0	0	0	21
1	1	3	0	1	1	1	1	1	1	0	1	2	1	2	2	1	1	1	21
1	2	2	2	3	2	2	1	1	0	1	0	0	1	1	1	1	1	0	21
4	0	0	7	0	0	9	5	0	0	0	0	0	0	0	0	0	0	0	21
1	0	0	5	1	0	0	0	0	1	1	7	1	0	1	2	0	1	1	21
1	0	3	0	1	1	1	2	1	1	1	2	1	2	1	1	1	1	1	21
1	0	0	10	3	0	0	0	0	0	1	2	1	0	1	1	1	1	0	21
5	0	0	0	5	0	0	0	0	5	0	0	5	6	0	0	0	0	0	21
3	0	9	0	0	6	0	0	0	0	0	0	0	0	3	0	0	3	0	21
1	1	2	2	0	1	1	0	1	1	0	1	1	1	1	2	2	3	1	21
1	0	1	0	0	1	2	4	3	1	2	1	0	0	1	2	1	1	1	21
1	0	2	4	2	1	1	2	3	1	0	1	1	3	0	0	0	0	0	21
9	0	0	0	0	0	0	0	0	0	0	0	11	0	10	0	0	0	0	21
1	4	5	0	0	2	0	0	0	1	0	0	0	0	1	2	1	2	3	21
1	1	0	4	3	2	2	0	0	0	1	1	1	2	0	2	1	1	0	21
1	1	1	3	5	1	2	1	1	2	0	2	1	1	0	0	0	0	0	21
1	0	0	5	3	0	5	1	0	1	0	0	0	0	2	1	1	1	1	21
1	3	3	1	0	3	1	2	1	2	1	0	2	1	0	0	0	0	1	21
1	0	0	1	0	1	2	2	0	0	1	2	0	0	1	3	2	2	4	21
1	2	0	9	1	0	3	0	1	0	0	1	0	0	2	0	0	1	1	21
1	0	0	6	3	1	2	0	0	0	1	1	1	0	2	1	1	1	1	21
3	0	0	0	0	0	0	0	0	0	0	0	0	3	7	0	3	4	4	21
5	0	0	5	0	0	0	5	6	0	0	5	0	0	0	0	0	0	0	21
1	0	5	1	1	1	5	1	0	1	0	1	1	2	1	0	0	0	1	21
7	0	0	0	0	0	0	0	0	7	7	7	0	0	0	0	0	0	0	21
2	0	4	3	3	5	0	0	0	3	3	0	0	0	0	0	0	0	0	21
1	1	4	1	3	2	1	1	0	1	1	1	1	0	1	1	1	1	0	21
1	1	3	10	0	4	1	0	0	2	0	0	0	0	0	0	0	0	0	21
5	5	8	0	0	0	8	0	0	0	0	0	0	0	0	0	0	0	0	21
1	0	2	2	2	3	5	0	0	1	1	0	0	0	1	2	1	1	0	21
1	0	2	7	4	0	2	0	1	1	0	1	1	2	0	0	0	0	0	21
1	0	0	1	1	0	4	2	2	3	1	2	1	0	0	0	2	1	1	21
1	0	1	1	2	0	5	1	2	1	0	1	0	0	3	1	1	1	1	21
2	0	0	6	3	0	0	2	2	2	2	4	0	0	0	0	0	0	0	21
1	0	6	5	2	5	0	0	0	0	0	1	0	1	1	0	0	0	0	21
1	0	8	4	3	3	0	1	1	0	0	0	0	0	0	0	0	0	1	21
1	0	0	2	0	0	1	0	0	2	0	0	4	4	1	1	0	2	4	21
1	0	3	4	2	0	4	0	0	1	0	1	1	0	2	1	1	1	0	21
1	0	0	0	7	0	1	0	0	2	0	2	0	1	1	2	2	2	1	21
1	0	0	0	0	1	0	0	0	1	0	1	0	0	1	9	1	7	0	21
2	0	2	2	0	0	0	0	0	2	0	3	0	0	3	2	3	2	2	21
1	1	3	8	2	1	1	0	0	0	0	2	1	1	0	0	0	0	1	21
4	0	0	0	0	0	0	0	0	0	4	0	0	0	4	0	4	5	4	21
1	0	4	5	2	2	0	1	0	1	0	0	0	0	1	2	1	1	1	21
6	0	0	7	0	0	0	7	0	0	0	0	0	0	0	0	0	7	0	21
3	0	3	8	7	0	0	0	0	0	0	0	0	0	0	0	0	0	3	21
2	0	0	3	0	0	3	2	0	0	0	0	0	0	3	4	2	2	2	21
1	1	0	4	4	0	1	0	1	2	1	0	1	0	1	2	1	1	1	21
1	0	1	1	1	0	0	1	1	0	1	1	0	0	6	3	2	1	2	21
1	1	2	3	4	1	1	1	1	0	2	0	2	0	0	2	0	0	1	21
2	0	3	0	0	2	0	0	0	0	0	7	0	3	2	0	0	0	4	21
1	1	2	0	0	0	1	0	0	0	0	2	2	1	3	3	2	3	1	21
1	0	6	2	0	3	0	0	1	0	0	1	0	2	1	2	0	1	2	21
1	0	1	1	0	1	2	1	1	0	2	1	1	1	3	1	1	3	1	21
1	1	2	2	3	2	3	1	1	1	0	1	1	2	0	0	0	0	1	21
1	0	0	8	3	0	1	1	0	1	0	0	1	1	1	2	1	1	0	21
8	10	0	0	0	0	0	0	0	0	0	0	0	0	10	0	0	0	0	20
1	0	0	10	0	0	3	2	2	0	1	0	1	1	0	0	0	0	0	20
1	0	0	5	3	3	2	0	0	0	0	1	0	0	1	2	1	1	1	20
1	1	0	2	2	2	1	1	1	1	1	1	1	1	1	2	0	1	1	20
1	1	2	5	1	1	1	1	1	0	1	0	1	0	1	1	1	1	1	20
2	0	0	3	2	0	2	0	0	0	0	2	0	0	2	0	2	5	2	20
1	0	1	2	9	0	0	1	1	0	0	1	0	0	0	1	0	1	3	20
2	0	0	4	12	0	0	0	0	0	0	0	0	0	0	0	2	2	0	20
1	0	2	2	0	0	3	2	0	0	1	0	1	2	1	3	1	1	1	20
1	0	3	0	0	12	0	0	0	0	0	1	1	0	0	1	1	0	1	20
10	0	0	0	0	0	0	0	10	0	0	0	10	0	0	0	0	0	0	20
1	0	0	2	2	1	2	1	1	0	1	2	0	1	1	2	2	1	1	20
2	0	0	7	3	0	0	0	0	0	0	2	0	0	2	0	2	2	2	20
1	1	2	2	2	2	1	0	0	1	1	0	1	0	1	2	1	2	1	20
2	0	0	0	0	0	0	0	0	2	2	2	2	0	5	3	2	2	0	20
1	1	3	1	2	1	1	1	1	2	1	1	0	0	1	2	1	1	0	20
1	0	0	2	0	0	0	0	1	1	5	1	2	1	3	1	1	1	1	20
3	0	7	5	0	4	4	0	0	0	0	0	0	0	0	0	0	0	0	20
10	0	0	0	0	0	0	10	0	0	0	0	0	0	0	0	10	0	0	20
1	0	0	3	4	0	1	2	0	1	0	0	0	0	2	2	2	3	0	20
2	0	3	0	0	0	3	0	0	0	0	0	2	12	0	0	0	0	0	20
2	0	3	4	0	0	0	2	4	0	0	0	0	0	0	0	0	7	0	20
1	0	1	8	9	0	0	0	0	0	0	0	0	0	0	0	1	1	0	20
3	0	0	0	0	0	0	0	0	3	0	3	0	0	0	4	3	4	3	20
[truncated: 3,503 more rows]
