# Supplementary material for: HelmCoP: An Online Resource for Helminth Functional Genomics and Drug and Vaccine Targets Prioritization
Source: PLoS One. 2011 Jul 8;6(7):e21832. doi: 10.1371/journal.pone.0021832 (PMC3132748; doi:10.1371/journal.pone.0021832)
Supplement: Table S2 — Species with proteins having nematode-specific indels from two studies (Wang et al. 2009 and Taylor et al. unplublished) included in HelmCoP. (XLSX) [file pone.0021832.s002.xlsx]

## Sheet: S2
Table S2 : List of Species in Indels
Study	Species in indels
Wang et al. 2009	Brugia malayi
	Caenorhabditis elegans
	Caenorhabditis briggsae
	Caenorhabditis remanei
Taylor et al., unpublished	Brugia malayi
	Caenorhabditis elegans
	Meloidogyne hapla
	Meloidogyne incognita
	Trichinella spiralis
	Schistosoma japaonicum
	Schistosoma mansoni
