# Supplementary material for: HelmCoP: An Online Resource for Helminth Functional Genomics and Drug and Vaccine Targets Prioritization
Source: PLoS One. 2011 Jul 8;6(7):e21832. doi: 10.1371/journal.pone.0021832 (PMC3132748; doi:10.1371/journal.pone.0021832)
Supplement: Table S3 — Number of ESTs used as evidence for expression of helminth transcripts. (XLSX) [file pone.0021832.s003.xlsx]

## Sheet: S3
Table S3 : List of species with EST data
Helminth Species	#ESTs
Brugia malayi	26215
Caenorhabditis elegans	393714
Caenorhabditis brenneri	29929
Caenorhabditis briggsae	2424
Caenorhabditis japonica	33050
Caenorhabditis remanei	20292
Meloidogyne hapla	24452
Meloidogyne incognita	20334
Pristionchus pacificus	37470
Trichinella spiralis	25268
Schistosoma japonicum	103725
Schistosoma mansoni	205892
