# Supplementary material for: HelmCoP: An Online Resource for Helminth Functional Genomics and Drug and Vaccine Targets Prioritization
Source: PLoS One. 2011 Jul 8;6(7):e21832. doi: 10.1371/journal.pone.0021832 (PMC3132748; doi:10.1371/journal.pone.0021832)
Supplement: Table S4 — An example of comparative genomics search. (A). Genes from the comparative genomics search for peptidases with signal peptides and severe phenotype. Nematode genes from (B). ortho17taxa3159; (C). ortho17taxa3783; (D). ortho17taxa1084. (XLSX) [file pone.0021832.s004.xlsx]

## Sheet: S4 A
Table S4 A: List of genes from 19 peptidase orthologous groups with signal peptide and having a severe phenotype (inferred from the C. elegans members of the group)
Ortholog name	Isoform name - description	Species	Gene/Cluster name	KO id - description - evalue	PDB structure name - evalue	IPR id - evalue	Associated transcripts	Phenotype	Signal peptide detected	Transmembrane region(s) detected	Paircoil structure	Jufo structure	Psipred structure	Phdprof structure	IUPred structure	RONN structure
ortho17taxa5144	Tsp_09501 - no_desc	Trichinella spiralis	Tsp_09501	na	na	IPR000169 - NA	21412487	Emb	Yes		http://www.nematode.net/Data/structure_files/trichinella_spiralis/Tsp_09501.coil	http://www.nematode.net/Data/structure_files/trichinella_spiralis/Tsp_09501.jufo	http://www.nematode.net/Data/structure_files/trichinella_spiralis/Tsp_09501.psipred	http://www.nematode.net/Data/structure_files/trichinella_spiralis/Tsp_09501.prof_rdb	http://www.nematode.net/Data/structure_files/trichinella_spiralis/Tsp_09501.iupred	http://www.nematode.net/Data/structure_files/trichinella_spiralis/Tsp_09501.ronn
ortho17taxa3783	Tsp_00356 - no_desc	Trichinella spiralis	Tsp_00356	K08076 - astacin - 1.2e-86	na	IPR001733 - 2.1e-110 ; IPR001506 - 6.2e-47 ; IPR006026 - 7.1e-30	13199128 ; 148301394 ; 148308402	Sck ; Mlt ; Lvl ; Ste	Yes	Yes (2 spanner)	http://www.nematode.net/Data/structure_files/trichinella_spiralis/Tsp_00356.coil	http://www.nematode.net/Data/structure_files/trichinella_spiralis/Tsp_00356.jufo	http://www.nematode.net/Data/structure_files/trichinella_spiralis/Tsp_00356.psipred	http://www.nematode.net/Data/structure_files/trichinella_spiralis/Tsp_00356.prof_rdb	http://www.nematode.net/Data/structure_files/trichinella_spiralis/Tsp_00356.iupred	http://www.nematode.net/Data/structure_files/trichinella_spiralis/Tsp_00356.ronn
ortho17taxa3302	CBN09194 - CN12190 WBGene00147919 locus:Cbn-clpp-1 status:Predicted	Caenorhabditis brenneri	CBN09194	K01358 - ATP-dependent Clp protease, protease subunit - 7.0e-101	1tg6_F - 1.4e-65 ; 1tg6_E - 1.4e-65 ; 1tyf_L - 7.3e-53 ; 1tg6_A - 1.4e-65 ; 1tg6_G - 1.4e-65 ; 1tyf_G - 7.3e-53 ; 1tg6_D - 1.4e-65 ; 1tg6_B - 1.4e-65 ; 1tyf_K - 7.3e-53 ; 1tg6_C - 1.4e-65	IPR018215 - NA ; IPR001907 - 1.3e-77	na	small ; Dpy ; Slu ; Emb ; Pvl ; pattern_of_transgene_expression_variant ; Lva ; receptor_mediated_endocytosis_defective ; Stp ; Gro	Yes		http://www.nematode.net/Data/structure_files/caenorhabditis_brenneri/CBN09194.coil	http://www.nematode.net/Data/structure_files/caenorhabditis_brenneri/CBN09194.jufo	http://www.nematode.net/Data/structure_files/caenorhabditis_brenneri/CBN09194.psipred	http://www.nematode.net/Data/structure_files/caenorhabditis_brenneri/CBN09194.prof_rdb	http://www.nematode.net/Data/structure_files/caenorhabditis_brenneri/CBN09194.iupred	http://www.nematode.net/Data/structure_files/caenorhabditis_brenneri/CBN09194.ronn
ortho17taxa3302	GENEPREDICTION_SNAP300000072414 - no_desc	Pristionchus pacificus	GENEPREDICTION_SNAP300000072414	K01358 - ATP-dependent Clp protease, protease subunit - 2.8e-65	1tg6_F - 8.0e-63 ; 1tg6_E - 8.0e-63 ; 1tyf_L - 2.6e-50 ; 1tg6_A - 8.0e-63 ; 1tg6_G - 8.0e-63 ; 1tyf_G - 2.6e-50 ; 1tg6_D - 8.0e-63 ; 1tg6_B - 8.0e-63 ; 1tyf_K - 2.6e-50 ; 1tg6_C - 8.0e-63	IPR018215 - NA ; IPR001907 - 1.9e-38	47423604 ; 186857194 ; 186782699 ; 186729297 ; 186728815 ; 47424070 ; 47424145 ; 186794824 ; 186845142 ; 47423215 ; 47423733 ; 47423285 ; 186729749 ; 186831922	small ; Dpy ; Slu ; Emb ; Pvl ; pattern_of_transgene_expression_variant ; Lva ; receptor_mediated_endocytosis_defective ; Stp ; Gro	Yes		http://www.nematode.net/Data/structure_files/pristionchus_pacificus/GENEPREDICTION_SNAP300000072414.coil	http://www.nematode.net/Data/structure_files/pristionchus_pacificus/GENEPREDICTION_SNAP300000072414.jufo	http://www.nematode.net/Data/structure_files/pristionchus_pacificus/GENEPREDICTION_SNAP300000072414.psipred	http://www.nematode.net/Data/structure_files/pristionchus_pacificus/GENEPREDICTION_SNAP300000072414.prof_rdb	http://www.nematode.net/Data/structure_files/pristionchus_pacificus/GENEPREDICTION_SNAP300000072414.iupred	http://www.nematode.net/Data/structure_files/pristionchus_pacificus/GENEPREDICTION_SNAP300000072414.ronn
ortho17taxa3302	CRE04309 - RP34166 WBGene00071606 locus:Cre-clpp-1 status:Predicted	Caenorhabditis remanei	CRE04309	K01358 - ATP-dependent Clp protease, protease subunit - 1.1e-100	1tg6_F - 9.6e-67 ; 1tg6_E - 9.6e-67 ; 1tyf_L - 1.3e-53 ; 1tg6_A - 9.6e-67 ; 1tg6_G - 9.6e-67 ; 1tyf_G - 1.3e-53 ; 1tg6_D - 9.6e-67 ; 1tg6_B - 9.6e-67 ; 1tyf_K - 1.3e-53 ; 1tg6_C - 9.6e-67	IPR018215 - NA ; IPR001907 - 2.8e-77	na	small ; Dpy ; Slu ; Emb ; Pvl ; pattern_of_transgene_expression_variant ; Lva ; receptor_mediated_endocytosis_defective ; Stp ; Gro	Yes		http://www.nematode.net/Data/structure_files/caenorhabditis_remanei/CRE04309.coil	http://www.nematode.net/Data/structure_files/caenorhabditis_remanei/CRE04309.jufo	http://www.nematode.net/Data/structure_files/caenorhabditis_remanei/CRE04309.psipred	http://www.nematode.net/Data/structure_files/caenorhabditis_remanei/CRE04309.prof_rdb	http://www.nematode.net/Data/structure_files/caenorhabditis_remanei/CRE04309.iupred	http://www.nematode.net/Data/structure_files/caenorhabditis_remanei/CRE04309.ronn
ortho17taxa3159	14954.m01684 - Angiotensin-converting enzyme family protein	Brugia malayi	14954.m01684	K01283 - peptidyl-dipeptidase A - 0.	na	IPR001548 - 3.0999994589936998E-24	23812185 ; 28941075	small ; L2_arrest ; Prl ; seam_cell_fusion_variant ; Pvl ; Unc ; Lva ; transgene_subcellular_localization_variant ; Egl ; alae_variant ; Lvl ; Mlt ; Ste ; Mab ; L1_arrest ; Gro	Yes	Yes (1 spanner)	http://www.nematode.net/Data/structure_files/brugia_malayi/14954.m01684.coil	http://www.nematode.net/Data/structure_files/brugia_malayi/14954_m01684.jufo	http://www.nematode.net/Data/structure_files/brugia_malayi/14954_m01684.psipred	http://www.nematode.net/Data/structure_files/brugia_malayi/14954_m01684.prof_rdb	http://www.nematode.net/Data/structure_files/brugia_malayi/14954_m01684.iupred	http://www.nematode.net/Data/structure_files/brugia_malayi/14954_m01684.ronn
ortho17taxa3159	C42D8.5a - CE30627 WBGene00000039 locus:acn-1 peptidase status:Confirmed UniProt:Q18581 protein_id:AAA98719.2	Caenorhabditis elegans	C42D8.5a	K01283 - peptidyl-dipeptidase A - 0.	na	IPR001548 - 5.1e-18	47708789 ; 527871 ; 103028310 ; 103058767 ; 30741353 ; 526838 ; 47633407 ; 2377252 ; 30744762 ; 47629989 ; 47668069 ; 14825682 ; 47594587 ; 47635904 ; 47707341 ; 1106828 ; 47638444 ; 47595718 ; 47599221 ; 47618987 ; 102986970 ; 14825497 ; 14836029 ; 47626233 ; 47619123	small ; L2_arrest ; Prl ; seam_cell_fusion_variant ; Pvl ; Unc ; Lva ; transgene_subcellular_localization_variant ; Egl ; alae_variant ; Lvl ; Mlt ; Ste ; Mab ; L1_arrest ; Gro	Yes	Yes (1 spanner)	http://www.nematode.net/Data/structure_files/caenorhabditis_elegans/C42D8.5a.coil	http://www.nematode.net/Data/structure_files/caenorhabditis_elegans/C42D8_5a.jufo	http://www.nematode.net/Data/structure_files/caenorhabditis_elegans/C42D8_5a.psipred	http://www.nematode.net/Data/structure_files/caenorhabditis_elegans/C42D8_5a.prof_rdb	http://www.nematode.net/Data/structure_files/caenorhabditis_elegans/C42D8_5a.iupred	http://www.nematode.net/Data/structure_files/caenorhabditis_elegans/C42D8_5a.ronn
ortho17taxa3159	CBG14607 - CBP03404 WBGene00035046 locus:Cbr-acn-1 status:Predicted UniProt:A8XKA2_CAEBR	Caenorhabditis briggsae	CBG14607	K01283 - peptidyl-dipeptidase A - 0.	na	IPR001548 - 0.0	na	small ; L2_arrest ; Prl ; seam_cell_fusion_variant ; Pvl ; Unc ; Lva ; transgene_subcellular_localization_variant ; Egl ; alae_variant ; Lvl ; Mlt ; Ste ; Mab ; L1_arrest ; Gro	Yes	Yes (1 spanner)	http://www.nematode.net/Data/structure_files/caenorhabditis_briggsae/CBG14607.coil	http://www.nematode.net/Data/structure_files/caenorhabditis_briggsae/CBG14607.jufo	http://www.nematode.net/Data/structure_files/caenorhabditis_briggsae/CBG14607.psipred	http://www.nematode.net/Data/structure_files/caenorhabditis_briggsae/CBG14607.prof_rdb	http://www.nematode.net/Data/structure_files/caenorhabditis_briggsae/CBG14607.iupred	http://www.nematode.net/Data/structure_files/caenorhabditis_briggsae/CBG14607.ronn
ortho17taxa3159	CBN25768 - CN17664 WBGene00164493 locus:Cbn-acn-1 status:Predicted	Caenorhabditis brenneri	CBN25768	K01283 - peptidyl-dipeptidase A - 0.	na	IPR001548 - 2.2e-18	na	small ; L2_arrest ; Prl ; seam_cell_fusion_variant ; Pvl ; Unc ; Lva ; transgene_subcellular_localization_variant ; Egl ; alae_variant ; Lvl ; Mlt ; Ste ; Mab ; L1_arrest ; Gro	Yes	Yes (1 spanner)	http://www.nematode.net/Data/structure_files/caenorhabditis_brenneri/CBN25768.coil	http://www.nematode.net/Data/structure_files/caenorhabditis_brenneri/CBN25768.jufo	http://www.nematode.net/Data/structure_files/caenorhabditis_brenneri/CBN25768.psipred	http://www.nematode.net/Data/structure_files/caenorhabditis_brenneri/CBN25768.prof_rdb	http://www.nematode.net/Data/structure_files/caenorhabditis_brenneri/CBN25768.iupred	http://www.nematode.net/Data/structure_files/caenorhabditis_brenneri/CBN25768.ronn
ortho17taxa3159	14954.m01756 - Angiotensin-converting enzyme family protein	Brugia malayi	14954.m01756	K01283 - peptidyl-dipeptidase A - 0.	1uze_A - 2.7e-71 ; 1o8a_A - 2.7e-71 ; 2oc2_A - 2.7e-71 ; 3bkk_A - 2.7e-71 ; 3bkl_A - 2.7e-71 ; 1uzf_A - 2.7e-71 ; 2iux_A - 2.1e-71	IPR001548 - 1.60000240695997E-24	23812132 ; 23812130	small ; L2_arrest ; Prl ; seam_cell_fusion_variant ; Pvl ; Unc ; Lva ; transgene_subcellular_localization_variant ; Egl ; alae_variant ; Lvl ; Mlt ; Ste ; Mab ; L1_arrest ; Gro	Yes	Yes (1 spanner)	http://www.nematode.net/Data/structure_files/brugia_malayi/14954.m01756.coil	http://www.nematode.net/Data/structure_files/brugia_malayi/14954_m01756.jufo	http://www.nematode.net/Data/structure_files/brugia_malayi/14954_m01756.psipred	http://www.nematode.net/Data/structure_files/brugia_malayi/14954_m01756.prof_rdb	http://www.nematode.net/Data/structure_files/brugia_malayi/14954_m01756.iupred	http://www.nematode.net/Data/structure_files/brugia_malayi/14954_m01756.ronn
ortho17taxa3159	Mh10g200708_Contig219_9296_12107 - no_desc	Meloidogyne hapla	Mh10g200708_Contig219_9296_12107	K01283 - peptidyl-dipeptidase A - 4.1e-67	na	IPR001548 - 1.4e-12	na	small ; L2_arrest ; Prl ; seam_cell_fusion_variant ; Pvl ; Unc ; Lva ; transgene_subcellular_localization_variant ; Egl ; alae_variant ; Lvl ; Mlt ; Ste ; Mab ; L1_arrest ; Gro	Yes		http://www.nematode.net/Data/structure_files/meloidogyne_hapla/Mh10g200708_Contig219_9296_12107.coil	http://www.nematode.net/Data/structure_files/meloidogyne_hapla/Mh10g200708_Contig219_9296_12107.jufo	http://www.nematode.net/Data/structure_files/meloidogyne_hapla/Mh10g200708_Contig219_9296_12107.psipred	http://www.nematode.net/Data/structure_files/meloidogyne_hapla/Mh10g200708_Contig219_9296_12107.prof_rdb	http://www.nematode.net/Data/structure_files/meloidogyne_hapla/Mh10g200708_Contig219_9296_12107.iupred	http://www.nematode.net/Data/structure_files/meloidogyne_hapla/Mh10g200708_Contig219_9296_12107.ronn
ortho17taxa3159	CRE00266 - RP25568 WBGene00051736 locus:Cre-acn-1 status:Predicted	Caenorhabditis remanei	CRE00266	K01283 - peptidyl-dipeptidase A - 0.	na	IPR001548 - 0	na	small ; L2_arrest ; Prl ; seam_cell_fusion_variant ; Pvl ; Unc ; Lva ; transgene_subcellular_localization_variant ; Egl ; alae_variant ; Lvl ; Mlt ; Ste ; Mab ; L1_arrest ; Gro	Yes	Yes (1 spanner)	http://www.nematode.net/Data/structure_files/caenorhabditis_remanei/CRE00266.coil	http://www.nematode.net/Data/structure_files/caenorhabditis_remanei/CRE00266.jufo	http://www.nematode.net/Data/structure_files/caenorhabditis_remanei/CRE00266.psipred	http://www.nematode.net/Data/structure_files/caenorhabditis_remanei/CRE00266.prof_rdb	http://www.nematode.net/Data/structure_files/caenorhabditis_remanei/CRE00266.iupred	http://www.nematode.net/Data/structure_files/caenorhabditis_remanei/CRE00266.ronn
ortho17taxa3159	CJA07982 - JA23922 WBGene00127186 locus:Cjp-acn-1 status:Partially_confirmed	Caenorhabditis japonica	CJA07982	K01283 - peptidyl-dipeptidase A - 0.	na	IPR001548 - 2.3e-17	171976159	small ; L2_arrest ; Prl ; seam_cell_fusion_variant ; Pvl ; Unc ; Lva ; transgene_subcellular_localization_variant ; Egl ; alae_variant ; Lvl ; Mlt ; Ste ; Mab ; L1_arrest ; Gro	Yes	Yes (1 spanner)	http://www.nematode.net/Data/structure_files/caenorhabditis_japonica/CJA07982.coil	http://www.nematode.net/Data/structure_files/caenorhabditis_japonica/CJA07982.jufo	http://www.nematode.net/Data/structure_files/caenorhabditis_japonica/CJA07982.psipred	http://www.nematode.net/Data/structure_files/caenorhabditis_japonica/CJA07982.prof_rdb	http://www.nematode.net/Data/structure_files/caenorhabditis_japonica/CJA07982.iupred	http://www.nematode.net/Data/structure_files/caenorhabditis_japonica/CJA07982.ronn
ortho17taxa2276	GENEPREDICTION_SNAP300000080695 - no_desc	Pristionchus pacificus	GENEPREDICTION_SNAP300000080695	K01410 - mitochondrial intermediate peptidase - 3.6e-145	na	IPR001567 - 6.1e-41 ; IPR006025 - NA	186816358 ; 91101493	small ; Sck ; Emb ; Stp	Yes		http://www.nematode.net/Data/structure_files/pristionchus_pacificus/GENEPREDICTION_SNAP300000080695.coil	http://www.nematode.net/Data/structure_files/pristionchus_pacificus/GENEPREDICTION_SNAP300000080695.jufo	http://www.nematode.net/Data/structure_files/pristionchus_pacificus/GENEPREDICTION_SNAP300000080695.psipred	http://www.nematode.net/Data/structure_files/pristionchus_pacificus/GENEPREDICTION_SNAP300000080695.prof_rdb	http://www.nematode.net/Data/structure_files/pristionchus_pacificus/GENEPREDICTION_SNAP300000080695.iupred	http://www.nematode.net/Data/structure_files/pristionchus_pacificus/GENEPREDICTION_SNAP300000080695.ronn
ortho17taxa2100	CRE27126 - RP12171 WBGene00052557 status:Confirmed	Caenorhabditis remanei	CRE27126	K01369 - legumain - 5.1e-233	na	IPR001096 - 3.4e-48	75977574 ; 71186493 ; 75976430 ; 71181783 ; 68277223 ; 68277938	Emb	Yes		http://www.nematode.net/Data/structure_files/caenorhabditis_remanei/CRE27126.coil	http://www.nematode.net/Data/structure_files/caenorhabditis_remanei/CRE27126.jufo	http://www.nematode.net/Data/structure_files/caenorhabditis_remanei/CRE27126.psipred	http://www.nematode.net/Data/structure_files/caenorhabditis_remanei/CRE27126.prof_rdb	http://www.nematode.net/Data/structure_files/caenorhabditis_remanei/CRE27126.iupred	http://www.nematode.net/Data/structure_files/caenorhabditis_remanei/CRE27126.ronn
ortho17taxa2100	Tsp_03464 - no_desc	Trichinella spiralis	Tsp_03464	K01369 - legumain - 4.0e-82	na	IPR001096 - 6.6e-20	148303609 ; 148305772 ; 157958872 ; 157957600 ; 148307195 ; 142996337	Emb	Yes		http://www.nematode.net/Data/structure_files/trichinella_spiralis/Tsp_03464.coil	http://www.nematode.net/Data/structure_files/trichinella_spiralis/Tsp_03464.jufo	http://www.nematode.net/Data/structure_files/trichinella_spiralis/Tsp_03464.psipred	http://www.nematode.net/Data/structure_files/trichinella_spiralis/Tsp_03464.prof_rdb	http://www.nematode.net/Data/structure_files/trichinella_spiralis/Tsp_03464.iupred	http://www.nematode.net/Data/structure_files/trichinella_spiralis/Tsp_03464.ronn
ortho17taxa2100	GENEPREDICTION_SNAP300000084938 - no_desc	Pristionchus pacificus	GENEPREDICTION_SNAP300000084938	K01369 - legumain - 4.4e-76	na	IPR001096 - 2.5e-113	6067577 ; 6080732 ; 6067422 ; 171305126	Emb	Yes		http://www.nematode.net/Data/structure_files/pristionchus_pacificus/GENEPREDICTION_SNAP300000084938.coil	http://www.nematode.net/Data/structure_files/pristionchus_pacificus/GENEPREDICTION_SNAP300000084938.jufo	http://www.nematode.net/Data/structure_files/pristionchus_pacificus/GENEPREDICTION_SNAP300000084938.psipred	http://www.nematode.net/Data/structure_files/pristionchus_pacificus/GENEPREDICTION_SNAP300000084938.prof_rdb	http://www.nematode.net/Data/structure_files/pristionchus_pacificus/GENEPREDICTION_SNAP300000084938.iupred	http://www.nematode.net/Data/structure_files/pristionchus_pacificus/GENEPREDICTION_SNAP300000084938.ronn
ortho17taxa2100	CBN26195 - CN30841 WBGene00164920 status:Partially_confirmed	Caenorhabditis brenneri	CBN26195	K01369 - legumain - 1.7e-186	na	IPR001096 - 5.4e-48	171945181 ; 165981648 ; 171939618 ; 171927292 ; 171945287 ; 165980090 ; 165981304	Emb	Yes		http://www.nematode.net/Data/structure_files/caenorhabditis_brenneri/CBN26195.coil	http://www.nematode.net/Data/structure_files/caenorhabditis_brenneri/CBN26195.jufo	http://www.nematode.net/Data/structure_files/caenorhabditis_brenneri/CBN26195.psipred	http://www.nematode.net/Data/structure_files/caenorhabditis_brenneri/CBN26195.prof_rdb	http://www.nematode.net/Data/structure_files/caenorhabditis_brenneri/CBN26195.iupred	http://www.nematode.net/Data/structure_files/caenorhabditis_brenneri/CBN26195.ronn
ortho17taxa2100	CJA14574 - JA05304 WBGene00133778 status:Partially_confirmed	Caenorhabditis japonica	CJA14574	K01369 - legumain - 2.4e-210	na	IPR001096 - 0	171970316	Emb	Yes		http://www.nematode.net/Data/structure_files/caenorhabditis_japonica/CJA14574.coil	http://www.nematode.net/Data/structure_files/caenorhabditis_japonica/CJA14574.jufo	http://www.nematode.net/Data/structure_files/caenorhabditis_japonica/CJA14574.psipred	http://www.nematode.net/Data/structure_files/caenorhabditis_japonica/CJA14574.prof_rdb	http://www.nematode.net/Data/structure_files/caenorhabditis_japonica/CJA14574.iupred	http://www.nematode.net/Data/structure_files/caenorhabditis_japonica/CJA14574.ronn
ortho17taxa2100	T28H10.3 - CE14367 WBGene00012144 vacuolar processing enzyme like status:Confirmed UniProt:Q17945 protein_id:CAB01126.1	Caenorhabditis elegans	T28H10.3	K01369 - legumain - 9.9e-253	na	IPR001096 - 0.0	31234331 ; 31234048 ; 18322162 ; 18287786 ; 10927384 ; 47646499 ; 31246931 ; 31235025 ; 31234347 ; 2422542 ; 18324004 ; 18282688 ; 14858989 ; 103067431 ; 47719274 ; 103064520 ; 103037198 ; 14858165 ; 103049371 ; 103035599 ; 18271579 ; 10927651 ; 103010565 ; 47590726 ; 31234455 ; 18299416 ; 10927452 ; 14841453 ; 103010588 ; 47703716 ; 31238062 ; 30743304 ; 10927371 ; 18283195 ; 103067257 ; 1831887…	Emb	Yes		http://www.nematode.net/Data/structure_files/caenorhabditis_elegans/T28H10.3.coil	http://www.nematode.net/Data/structure_files/caenorhabditis_elegans/T28H10_3.jufo	http://www.nematode.net/Data/structure_files/caenorhabditis_elegans/T28H10_3.psipred	http://www.nematode.net/Data/structure_files/caenorhabditis_elegans/T28H10_3.prof_rdb	http://www.nematode.net/Data/structure_files/caenorhabditis_elegans/T28H10_3.iupred	http://www.nematode.net/Data/structure_files/caenorhabditis_elegans/T28H10_3.ronn
ortho17taxa2100	CBG23516 - CBP12456 WBGene00041860 status:Predicted UniProt:A8Y3Q8_CAEBR	Caenorhabditis briggsae	CBG23516	K01369 - legumain - 7.4e-232	na	IPR001096 - 0.0	na	Emb	Yes		http://www.nematode.net/Data/structure_files/caenorhabditis_briggsae/CBG23516.coil	http://www.nematode.net/Data/structure_files/caenorhabditis_briggsae/CBG23516.jufo	http://www.nematode.net/Data/structure_files/caenorhabditis_briggsae/CBG23516.psipred	http://www.nematode.net/Data/structure_files/caenorhabditis_briggsae/CBG23516.prof_rdb	http://www.nematode.net/Data/structure_files/caenorhabditis_briggsae/CBG23516.iupred	http://www.nematode.net/Data/structure_files/caenorhabditis_briggsae/CBG23516.ronn
ortho17taxa1651	GENEPREDICTION_SNAP300000059213 - no_desc	Pristionchus pacificus	GENEPREDICTION_SNAP300000059213	K09634 - transmembrane protease, serine 3 - 1.9e-45	1ddj_B - 5.2e-43 ; 1qrz_B - 2.0e-43 ; 1qrz_C - 2.0e-43 ; 1z8g_A - 3.6e-44 ; 1ddj_C - 5.2e-43 ; 1qrz_A - 2.0e-43 ; 1bui_A - 2.5e-43 ; 1qrz_D - 2.0e-43 ; 1l4d_A - 5.2e-43 ; 1bui_B - 2.5e-43	IPR001314 - 2.6e-12 ; IPR001254 - 1e-78 ; IPR018114 - NA	na	Emb	Yes		http://www.nematode.net/Data/structure_files/pristionchus_pacificus/GENEPREDICTION_SNAP300000059213.coil	http://www.nematode.net/Data/structure_files/pristionchus_pacificus/GENEPREDICTION_SNAP300000059213.jufo	http://www.nematode.net/Data/structure_files/pristionchus_pacificus/GENEPREDICTION_SNAP300000059213.psipred	http://www.nematode.net/Data/structure_files/pristionchus_pacificus/GENEPREDICTION_SNAP300000059213.prof_rdb	http://www.nematode.net/Data/structure_files/pristionchus_pacificus/GENEPREDICTION_SNAP300000059213.iupred	http://www.nematode.net/Data/structure_files/pristionchus_pacificus/GENEPREDICTION_SNAP300000059213.ronn
ortho17taxa1651	GENEPREDICTION_SNAP300000059214 - no_desc	Pristionchus pacificus	GENEPREDICTION_SNAP300000059214	K09640 - transmembrane protease, serine 9 - 1.0e-49	na	IPR001314 - 5.3e-12 ; IPR001254 - 1.3e-48 ; IPR018114 - NA	5914994 ; 47423843	Emb	Yes	Yes (1 spanner)	http://www.nematode.net/Data/structure_files/pristionchus_pacificus/GENEPREDICTION_SNAP300000059214.coil	http://www.nematode.net/Data/structure_files/pristionchus_pacificus/GENEPREDICTION_SNAP300000059214.jufo	http://www.nematode.net/Data/structure_files/pristionchus_pacificus/GENEPREDICTION_SNAP300000059214.psipred	http://www.nematode.net/Data/structure_files/pristionchus_pacificus/GENEPREDICTION_SNAP300000059214.prof_rdb	http://www.nematode.net/Data/structure_files/pristionchus_pacificus/GENEPREDICTION_SNAP300000059214.iupred	http://www.nematode.net/Data/structure_files/pristionchus_pacificus/GENEPREDICTION_SNAP300000059214.ronn
ortho17taxa1651	Tsp_07750 - no_desc	Trichinella spiralis	Tsp_07750	K01315 - plasminogen - 6.9e-39	na	IPR001314 - 1e-07 ; IPR001254 - 2e-72 ; IPR018114 - NA	21480028 ; 157957721 ; 148310119 ; 148310089 ; 148304912 ; 148303993 ; 21410574	Emb	Yes		http://www.nematode.net/Data/structure_files/trichinella_spiralis/Tsp_07750.coil	http://www.nematode.net/Data/structure_files/trichinella_spiralis/Tsp_07750.jufo	http://www.nematode.net/Data/structure_files/trichinella_spiralis/Tsp_07750.psipred	http://www.nematode.net/Data/structure_files/trichinella_spiralis/Tsp_07750.prof_rdb	http://www.nematode.net/Data/structure_files/trichinella_spiralis/Tsp_07750.iupred	http://www.nematode.net/Data/structure_files/trichinella_spiralis/Tsp_07750.ronn
ortho17taxa1651	ZK546.15 - CE36075 WBGene00006619 locus:try-1 Plasminogen status:Confirmed UniProt:Q23528 protein_id:AAA68746.2	Caenorhabditis elegans	ZK546.15	K09639 - transmembrane protease, serine 8 - 2.3e-47	1l4z_A - 4.4e-46 ; 1ddj_B - 4.4e-46 ; 1qrz_B - 1.7e-46 ; 1qrz_C - 1.7e-46 ; 1ddj_C - 4.4e-46 ; 1qrz_A - 1.7e-46 ; 1bui_A - 2.1e-46 ; 1qrz_D - 1.7e-46 ; 1l4d_A - 4.4e-46 ; 1bui_B - 2.1e-46	IPR001314 - 4.00000300869883E-13 ; IPR001254 - 0.0 ; IPR018114 - 0.0	103008864 ; 30730489 ; 297759509 ; 102987894 ; 297760216 ; 103072946 ; 102987869 ; 30734427 ; 103037010 ; 297760214 ; 2377042 ; 297760218 ; 297760215 ; 102984979	Emb	Yes		http://www.nematode.net/Data/structure_files/caenorhabditis_elegans/ZK546.15.coil	http://www.nematode.net/Data/structure_files/caenorhabditis_elegans/ZK546_15.jufo	http://www.nematode.net/Data/structure_files/caenorhabditis_elegans/ZK546_15.psipred	http://www.nematode.net/Data/structure_files/caenorhabditis_elegans/ZK546_15.prof_rdb	http://www.nematode.net/Data/structure_files/caenorhabditis_elegans/ZK546_15.iupred	http://www.nematode.net/Data/structure_files/caenorhabditis_elegans/ZK546_15.ronn
ortho17taxa1651	GENEPREDICTION_SNAP300000059215 - no_desc	Pristionchus pacificus	GENEPREDICTION_SNAP300000059215	K09633 - transmembrane protease, serine 2 - 8.1e-37	1utk_A - 1.7e-30 ; 1utm_A - 1.7e-30 ; 1utj_A - 1.7e-30 ; 1bui_A - 1.2e-29 ; 1bui_B - 1.2e-29 ; 1qrz_B - 1.2e-29 ; 1qrz_C - 1.2e-29 ; 1utl_M - 1.7e-30 ; 1qrz_A - 1.2e-29 ; 1qrz_D - 1.2e-29	IPR001314 - 3.4e-12 ; IPR001254 - 4.3e-64 ; IPR018114 - NA	na	Emb	Yes		http://www.nematode.net/Data/structure_files/pristionchus_pacificus/GENEPREDICTION_SNAP300000059215.coil	http://www.nematode.net/Data/structure_files/pristionchus_pacificus/GENEPREDICTION_SNAP300000059215.jufo	http://www.nematode.net/Data/structure_files/pristionchus_pacificus/GENEPREDICTION_SNAP300000059215.psipred	http://www.nematode.net/Data/structure_files/pristionchus_pacificus/GENEPREDICTION_SNAP300000059215.prof_rdb	http://www.nematode.net/Data/structure_files/pristionchus_pacificus/GENEPREDICTION_SNAP300000059215.iupred	http://www.nematode.net/Data/structure_files/pristionchus_pacificus/GENEPREDICTION_SNAP300000059215.ronn
ortho17taxa1651	CBN01335 - CN09531 WBGene00140060 locus:Cbn-try-1 status:Predicted	Caenorhabditis brenneri	CBN01335	K09639 - transmembrane protease, serine 8 - 2.6e-46	1l4z_A - 2.8e-44 ; 1ddj_B - 2.8e-44 ; 1qrz_B - 5.1e-45 ; 1qrz_C - 5.1e-45 ; 1ddj_C - 2.8e-44 ; 1qrz_A - 5.1e-45 ; 1bui_A - 1.3e-44 ; 1qrz_D - 5.1e-45 ; 1l4d_A - 2.8e-44 ; 1bui_B - 1.3e-44	IPR001314 - 9.8e-13 ; IPR001254 - 7.2e-82 ; IPR018114 - NA	165981283	Emb	Yes		http://www.nematode.net/Data/structure_files/caenorhabditis_brenneri/CBN01335.coil	http://www.nematode.net/Data/structure_files/caenorhabditis_brenneri/CBN01335.jufo	http://www.nematode.net/Data/structure_files/caenorhabditis_brenneri/CBN01335.psipred	http://www.nematode.net/Data/structure_files/caenorhabditis_brenneri/CBN01335.prof_rdb	http://www.nematode.net/Data/structure_files/caenorhabditis_brenneri/CBN01335.iupred	http://www.nematode.net/Data/structure_files/caenorhabditis_brenneri/CBN01335.ronn
ortho17taxa1651	Tsp_00436 - no_desc	Trichinella spiralis	Tsp_00436	K01311 - chymotrypsin C - 1.1e-40	1l4z_A - 3.3e-41 ; 1ddj_B - 3.3e-41 ; 1qrz_B - 1.2e-41 ; 1qrz_C - 1.2e-41 ; 1ddj_C - 3.3e-41 ; 1qrz_A - 1.2e-41 ; 1bui_A - 1.6e-41 ; 1qrz_D - 1.2e-41 ; 1l4d_A - 3.3e-41 ; 1bui_B - 1.6e-41	IPR001314 - 8.1e-12 ; IPR001254 - 34.312 ; IPR018114 - NA	21883003 ; 21817823 ; 21817411 ; 21883091 ; 21818456 ; 21817564 ; 21818385 ; 21884069 ; 21817697 ; 21818954 ; 21818197 ; 21883787 ; 21883233 ; 21882939 ; 21818823 ; 21884145 ; 21883587 ; 21883586 ; 21883653 ; 21817499 ; 21817887 ; 21818440 ; 21884002 ; 21883965 ; 21884193 ; 21884112 ; 21818678 ; 21817885 ; 21818768 ; 21817694 ; 21817772 ; 21817480 ; 21817839 ; 21817378 ; 21818686 ; 21883296 ; 218…	Emb	Yes		http://www.nematode.net/Data/structure_files/trichinella_spiralis/Tsp_00436.coil	http://www.nematode.net/Data/structure_files/trichinella_spiralis/Tsp_00436.jufo	http://www.nematode.net/Data/structure_files/trichinella_spiralis/Tsp_00436.psipred	http://www.nematode.net/Data/structure_files/trichinella_spiralis/Tsp_00436.prof_rdb	http://www.nematode.net/Data/structure_files/trichinella_spiralis/Tsp_00436.iupred	http://www.nematode.net/Data/structure_files/trichinella_spiralis/Tsp_00436.ronn
ortho17taxa1651	Tsp_01441 - no_desc	Trichinella spiralis	Tsp_01441	K01315 - plasminogen - 6.9e-39	2wph_S - 5.7e-37 ; 3lc3_C - 2.5e-36 ; 1rfn_A - 2.5e-36 ; 2wpj_S - 5.7e-37 ; 3lc5_A - 2.5e-36 ; 2wpm_S - 4.5e-37 ; 3lc3_A - 2.5e-36 ; 2wpk_S - 5.7e-37 ; 2wpl_S - 5.7e-37 ; 2wpi_S - 3.5e-37	IPR001314 - 1.6e-12 ; IPR001254 - 33.200 ; IPR018114 - NA	na	Emb	Yes		http://www.nematode.net/Data/structure_files/trichinella_spiralis/Tsp_01441.coil	http://www.nematode.net/Data/structure_files/trichinella_spiralis/Tsp_01441.jufo	http://www.nematode.net/Data/structure_files/trichinella_spiralis/Tsp_01441.psipred	http://www.nematode.net/Data/structure_files/trichinella_spiralis/Tsp_01441.prof_rdb	http://www.nematode.net/Data/structure_files/trichinella_spiralis/Tsp_01441.iupred	http://www.nematode.net/Data/structure_files/trichinella_spiralis/Tsp_01441.ronn
ortho17taxa1582	prot_Minc17303 - no_desc	Meloidogyne incognita	prot_Minc17303	K00415 - ubiquinol-cytochrome c reductase core subunit 2 - 1.0e-76	na	IPR007863 - 0.0012 ; IPR011765 - 1.8e-05	7921985 ; 7798129 ; 7923095	Lva ; Emb ; Ste ; reduced_brood_size ; Gro	Yes		http://www.nematode.net/Data/structure_files/meloidogyne_incognita/prot_Minc17303.coil	http://www.nematode.net/Data/structure_files/meloidogyne_incognita/prot_Minc17303.jufo	http://www.nematode.net/Data/structure_files/meloidogyne_incognita/prot_Minc17303.psipred	http://www.nematode.net/Data/structure_files/meloidogyne_incognita/prot_Minc17303.prof_rdb	http://www.nematode.net/Data/structure_files/meloidogyne_incognita/prot_Minc17303.iupred	http://www.nematode.net/Data/structure_files/meloidogyne_incognita/prot_Minc17303.ronn
ortho17taxa1582	Mh10g200708_Contig2005_10938_13000 - no_desc	Meloidogyne hapla	Mh10g200708_Contig2005_10938_13000	K00415 - ubiquinol-cytochrome c reductase core subunit 2 - 2.3e-79	na	IPR007863 - 4.6e-06 ; IPR011765 - 1.4e-08	38512747 ; 38512746	Lva ; Emb ; Ste ; reduced_brood_size ; Gro	Yes		http://www.nematode.net/Data/structure_files/meloidogyne_hapla/Mh10g200708_Contig2005_10938_13000.coil	http://www.nematode.net/Data/structure_files/meloidogyne_hapla/Mh10g200708_Contig2005_10938_13000.jufo	http://www.nematode.net/Data/structure_files/meloidogyne_hapla/Mh10g200708_Contig2005_10938_13000.psipred	http://www.nematode.net/Data/structure_files/meloidogyne_hapla/Mh10g200708_Contig2005_10938_13000.prof_rdb	http://www.nematode.net/Data/structure_files/meloidogyne_hapla/Mh10g200708_Contig2005_10938_13000.iupred	http://www.nematode.net/Data/structure_files/meloidogyne_hapla/Mh10g200708_Contig2005_10938_13000.ronn
ortho17taxa1582	15287.m00009 - mitochondria bc1 complex core subunit 1, putative	Brugia malayi	15287.m00009	K01412 - mitochondrial processing peptidase - 4.0e-50	3h1i_A - 4.2e-50 ; 3l71_N - 4.2e-50 ; 3h1l_N - 4.2e-50 ; 3h1k_N - 4.2e-50 ; 3h1h_N - 4.2e-50 ; 3l72_A - 4.2e-50 ; 3cwb_N - 4.2e-50 ; 3h1h_A - 4.2e-50 ; 3l70_N - 4.2e-50 ; 3h1j_N - 4.2e-50	IPR007863 - 8.89999852234942E-6 ; IPR011765 - 1.90000694315261E-50	2130901 ; 5639490 ; 5042536 ; 2393088	Lva ; Emb ; Ste ; reduced_brood_size ; Gro	Yes		http://www.nematode.net/Data/structure_files/brugia_malayi/15287.m00009.coil	http://www.nematode.net/Data/structure_files/brugia_malayi/15287_m00009.jufo	http://www.nematode.net/Data/structure_files/brugia_malayi/15287_m00009.psipred	http://www.nematode.net/Data/structure_files/brugia_malayi/15287_m00009.prof_rdb	http://www.nematode.net/Data/structure_files/brugia_malayi/15287_m00009.iupred	http://www.nematode.net/Data/structure_files/brugia_malayi/15287_m00009.ronn
ortho17taxa1582	GENEPREDICTION_SNAP300000084163 - no_desc	Pristionchus pacificus	GENEPREDICTION_SNAP300000084163	K00415 - ubiquinol-cytochrome c reductase core subunit 2 - 6.1e-47	na	IPR007863 - 1.4e-06 ; IPR011765 - 6.1e-07	5815791	Lva ; Emb ; Ste ; reduced_brood_size ; Gro	Yes		http://www.nematode.net/Data/structure_files/pristionchus_pacificus/GENEPREDICTION_SNAP300000084163.coil	http://www.nematode.net/Data/structure_files/pristionchus_pacificus/GENEPREDICTION_SNAP300000084163.jufo	http://www.nematode.net/Data/structure_files/pristionchus_pacificus/GENEPREDICTION_SNAP300000084163.psipred	http://www.nematode.net/Data/structure_files/pristionchus_pacificus/GENEPREDICTION_SNAP300000084163.prof_rdb	http://www.nematode.net/Data/structure_files/pristionchus_pacificus/GENEPREDICTION_SNAP300000084163.iupred	http://www.nematode.net/Data/structure_files/pristionchus_pacificus/GENEPREDICTION_SNAP300000084163.ronn
ortho17taxa1492	T03E6.7 - CE16333 WBGene00000776 locus:cpl-1 cathepsin-like protease status:Confirmed UniProt:O45734 protein_id:CAB07275.1	Caenorhabditis elegans	T03E6.7	K01365 - cathepsin L - 5.0e-187	3hwn_B - 7.2e-78 ; 1cs8_A - 6.3e-86 ; 3h8b_C - 2.0e-75 ; 3h89_B - 2.0e-75 ; 1cjl_A - 6.5e-84 ; 3hwn_D - 7.2e-78 ; 3hwn_A - 7.2e-78 ; 3hha_B - 2.0e-75 ; 3hwn_C - 7.2e-78 ; 2c0y_A - 1.3e-76	IPR000668 - 9.500000000003327E-127 ; IPR000169 - 0.0	297778556 ; 14838858 ; 103009899 ; 103009085 ; 103068085 ; 18305279 ; 103035091 ; 297766395 ; 103000800 ; 272128 ; 40966609 ; 272127 ; 103021783 ; 47654953 ; 30746918 ; 297784136 ; 102990155 ; 297775976 ; 103026558 ; 103009879 ; 103032532 ; 297780890 ; 1535531 ; 40964635 ; 2376722 ; 103005361 ; 31231481 ; 297756851 ; 103000771 ; 40964505 ; 40959617 ; 297779925 ; 102984204 ; 103067550 ; 297778557 …	Emb ; Unc ; Gro	Yes		http://www.nematode.net/Data/structure_files/caenorhabditis_elegans/T03E6.7.coil	http://www.nematode.net/Data/structure_files/caenorhabditis_elegans/T03E6_7.jufo	http://www.nematode.net/Data/structure_files/caenorhabditis_elegans/T03E6_7.psipred	http://www.nematode.net/Data/structure_files/caenorhabditis_elegans/T03E6_7.prof_rdb	http://www.nematode.net/Data/structure_files/caenorhabditis_elegans/T03E6_7.iupred	http://www.nematode.net/Data/structure_files/caenorhabditis_elegans/T03E6_7.ronn
ortho17taxa1492	CBN16495 - CN18710 WBGene00155220 locus:Cbn-cpl-1 status:Confirmed	Caenorhabditis brenneri	CBN16495	K01365 - cathepsin L - 7.5e-184	3hwn_B - 4.4e-78 ; 1cs8_A - 5.0e-86 ; 3h8b_C - 1.2e-75 ; 3h89_B - 1.2e-75 ; 1cjl_A - 5.1e-84 ; 3hwn_D - 4.4e-78 ; 3hwn_A - 4.4e-78 ; 3hha_B - 1.2e-75 ; 3hwn_C - 4.4e-78 ; 2c0y_A - 4.0e-77	IPR000668 - 5.8e-127 ; IPR000169 - NA	171948198 ; 171932038 ; 171930195 ; 171936990 ; 171941495 ; 171945277 ; 171923448 ; 171944236 ; 171935992 ; 171928005 ; 171939196 ; 171927459 ; 171926574 ; 171939189 ; 165980385 ; 165981562 ; 171922715 ; 171923462 ; 171943172 ; 171922198 ; 165979666 ; 171930201 ; 171944553 ; 171946675 ; 165979668 ; 171943175 ; 171945929 ; 171939706 ; 171944425 ; 171946016 ; 171948361 ; 171926496 ; 171923463 ; 171…	Emb ; Unc ; Gro	Yes		http://www.nematode.net/Data/structure_files/caenorhabditis_brenneri/CBN16495.coil	http://www.nematode.net/Data/structure_files/caenorhabditis_brenneri/CBN16495.jufo	http://www.nematode.net/Data/structure_files/caenorhabditis_brenneri/CBN16495.psipred	http://www.nematode.net/Data/structure_files/caenorhabditis_brenneri/CBN16495.prof_rdb	http://www.nematode.net/Data/structure_files/caenorhabditis_brenneri/CBN16495.iupred	http://www.nematode.net/Data/structure_files/caenorhabditis_brenneri/CBN16495.ronn
ortho17taxa1492	CBG22599 - CBP05395 WBGene00041124 locus:Cbr-cpl-1 status:Partially_confirmed UniProt:A8Y2M8_CAEBR	Caenorhabditis briggsae	CBG22599	K01365 - cathepsin L - 9.6e-184	3hwn_B - 4.4e-78 ; 1cs8_A - 1.7e-85 ; 3h8b_C - 1.2e-75 ; 3h89_B - 1.2e-75 ; 1cjl_A - 1.7e-83 ; 3hwn_D - 4.4e-78 ; 3hwn_A - 4.4e-78 ; 3hha_B - 1.2e-75 ; 3hwn_C - 4.4e-78 ; 2c0y_A - 1.3e-76	IPR000668 - 3.49999999999778E-127 ; IPR000169 - 0.0	753468 ; 752778 ; 752777 ; 752718 ; 752717 ; 752640 ; 754704 ; 752641	Emb ; Unc ; Gro	Yes		http://www.nematode.net/Data/structure_files/caenorhabditis_briggsae/CBG22599.coil	http://www.nematode.net/Data/structure_files/caenorhabditis_briggsae/CBG22599.jufo	http://www.nematode.net/Data/structure_files/caenorhabditis_briggsae/CBG22599.psipred	http://www.nematode.net/Data/structure_files/caenorhabditis_briggsae/CBG22599.prof_rdb	http://www.nematode.net/Data/structure_files/caenorhabditis_briggsae/CBG22599.iupred	http://www.nematode.net/Data/structure_files/caenorhabditis_briggsae/CBG22599.ronn
ortho17taxa1492	CRE02472 - RP24905 WBGene00067953 locus:Cre-cpl-1 status:Predicted	Caenorhabditis remanei	CRE02472	K01365 - cathepsin L - 2.8e-177	7pck_D - 5.8e-76 ; 3hwn_B - 4.0e-77 ; 1cs8_A - 8.3e-84 ; 1cjl_A - 6.7e-82 ; 3hwn_D - 4.0e-77 ; 3hwn_A - 4.0e-77 ; 7pck_B - 5.8e-76 ; 2c0y_A - 5.0e-77 ; 3hwn_C - 4.0e-77 ; 7pck_A - 5.8e-76	IPR000668 - 2e-141 ; IPR000169 - NA	na	Emb ; Unc ; Gro	Yes		http://www.nematode.net/Data/structure_files/caenorhabditis_remanei/CRE02472.coil	http://www.nematode.net/Data/structure_files/caenorhabditis_remanei/CRE02472.jufo	http://www.nematode.net/Data/structure_files/caenorhabditis_remanei/CRE02472.psipred	http://www.nematode.net/Data/structure_files/caenorhabditis_remanei/CRE02472.prof_rdb	http://www.nematode.net/Data/structure_files/caenorhabditis_remanei/CRE02472.iupred	http://www.nematode.net/Data/structure_files/caenorhabditis_remanei/CRE02472.ronn
ortho17taxa1492	CJA07410 - JA23727 WBGene00126614 locus:Cjp-cpl-1 status:Partially_confirmed	Caenorhabditis japonica	CJA07410	K01365 - cathepsin L - 2.3e-173	3hwn_B - 3.1e-77 ; 1cs8_A - 2.1e-85 ; 3h8b_C - 2.5e-75 ; 3h89_B - 2.5e-75 ; 1cjl_A - 2.2e-83 ; 3hwn_D - 3.1e-77 ; 3hwn_A - 3.1e-77 ; 3h8b_A - 2.5e-75 ; 3hha_B - 2.5e-75 ; 3hwn_C - 3.1e-77	IPR000668 - 2.4e-124 ; IPR000169 - NA	171964638 ; 171957479 ; 171967380 ; 171953585 ; 171949220 ; 171960279 ; 171957617 ; 171954126 ; 171967746 ; 171955742 ; 171952943 ; 171950759 ; 171978121 ; 171974610 ; 171975043 ; 171959655 ; 171973537 ; 171963628 ; 171951914 ; 171968039 ; 171972164 ; 171969379 ; 171966916 ; 171951185 ; 171965823 ; 165983137 ; 171962339 ; 171974641 ; 171955961 ; 171963688 ; 171950734 ; 171974629 ; 171976519 ; 171…	Emb ; Unc ; Gro	Yes		http://www.nematode.net/Data/structure_files/caenorhabditis_japonica/CJA07410.coil	http://www.nematode.net/Data/structure_files/caenorhabditis_japonica/CJA07410.jufo	http://www.nematode.net/Data/structure_files/caenorhabditis_japonica/CJA07410.psipred	http://www.nematode.net/Data/structure_files/caenorhabditis_japonica/CJA07410.prof_rdb	http://www.nematode.net/Data/structure_files/caenorhabditis_japonica/CJA07410.iupred	http://www.nematode.net/Data/structure_files/caenorhabditis_japonica/CJA07410.ronn
ortho17taxa1492	GENEPREDICTION_SNAP300000069453 - no_desc	Pristionchus pacificus	GENEPREDICTION_SNAP300000069453	K01365 - cathepsin L - 7.6e-77	7pck_D - 2.7e-64 ; 3h6s_C - 1.6e-64 ; 7pck_C - 2.7e-64 ; 1fh0_A - 1.6e-64 ; 1fh0_B - 1.6e-64 ; 3h6s_B - 1.6e-64 ; 3h6s_A - 1.6e-64 ; 7pck_B - 2.7e-64 ; 3h6s_D - 1.6e-64 ; 7pck_A - 2.7e-64	IPR000668 - 7.4e-109 ; IPR000169 - NA	na	Emb ; Unc ; Gro	Yes		http://www.nematode.net/Data/structure_files/pristionchus_pacificus/GENEPREDICTION_SNAP300000069453.coil	http://www.nematode.net/Data/structure_files/pristionchus_pacificus/GENEPREDICTION_SNAP300000069453.jufo	http://www.nematode.net/Data/structure_files/pristionchus_pacificus/GENEPREDICTION_SNAP300000069453.psipred	http://www.nematode.net/Data/structure_files/pristionchus_pacificus/GENEPREDICTION_SNAP300000069453.prof_rdb	http://www.nematode.net/Data/structure_files/pristionchus_pacificus/GENEPREDICTION_SNAP300000069453.iupred	http://www.nematode.net/Data/structure_files/pristionchus_pacificus/GENEPREDICTION_SNAP300000069453.ronn
ortho17taxa1492	GENEPREDICTION_SNAP300000069455 - no_desc	Pristionchus pacificus	GENEPREDICTION_SNAP300000069455	K01365 - cathepsin L - 4.4e-76	1cs8_A - 2.2e-69 ; 3h6s_C - 1.2e-66 ; 1fh0_A - 1.2e-66 ; 1fh0_B - 1.2e-66 ; 1cjl_A - 2.5e-68 ; 3hwn_D - 1.6e-66 ; 3hwn_A - 1.6e-66 ; 3h6s_B - 1.2e-66 ; 3h6s_A - 1.2e-66 ; 3h6s_D - 1.2e-66	IPR000668 - 3.8e-108 ; IPR000169 - NA	na	Emb ; Unc ; Gro	Yes		http://www.nematode.net/Data/structure_files/pristionchus_pacificus/GENEPREDICTION_SNAP300000069455.coil	http://www.nematode.net/Data/structure_files/pristionchus_pacificus/GENEPREDICTION_SNAP300000069455.jufo	http://www.nematode.net/Data/structure_files/pristionchus_pacificus/GENEPREDICTION_SNAP300000069455.psipred	http://www.nematode.net/Data/structure_files/pristionchus_pacificus/GENEPREDICTION_SNAP300000069455.prof_rdb	http://www.nematode.net/Data/structure_files/pristionchus_pacificus/GENEPREDICTION_SNAP300000069455.iupred	http://www.nematode.net/Data/structure_files/pristionchus_pacificus/GENEPREDICTION_SNAP300000069455.ronn
ortho17taxa1492	GENEPREDICTION_SNAP300000066978 - no_desc	Pristionchus pacificus	GENEPREDICTION_SNAP300000066978	K01365 - cathepsin L - 6.1e-63	7pck_D - 6.4e-54 ; 3h6s_C - 4.8e-56 ; 1fh0_A - 4.8e-56 ; 1fh0_B - 4.8e-56 ; 3h6s_B - 4.8e-56 ; 7pck_B - 6.4e-54 ; 3h6s_A - 4.8e-56 ; 2c0y_A - 2.4e-54 ; 3h6s_D - 4.8e-56 ; 7pck_A - 6.4e-54	IPR000668 - 5.7e-06	na	Emb ; Unc ; Gro	Yes		http://www.nematode.net/Data/structure_files/pristionchus_pacificus/GENEPREDICTION_SNAP300000066978.coil	http://www.nematode.net/Data/structure_files/pristionchus_pacificus/GENEPREDICTION_SNAP300000066978.jufo	http://www.nematode.net/Data/structure_files/pristionchus_pacificus/GENEPREDICTION_SNAP300000066978.psipred	http://www.nematode.net/Data/structure_files/pristionchus_pacificus/GENEPREDICTION_SNAP300000066978.prof_rdb	http://www.nematode.net/Data/structure_files/pristionchus_pacificus/GENEPREDICTION_SNAP300000066978.iupred	http://www.nematode.net/Data/structure_files/pristionchus_pacificus/GENEPREDICTION_SNAP300000066978.ronn
ortho17taxa1492	GENEPREDICTION_SNAP300000066980 - no_desc	Pristionchus pacificus	GENEPREDICTION_SNAP300000066980	K01365 - cathepsin L - 8.3e-59	7pck_D - 5.0e-54 ; 3h6s_C - 1.9e-54 ; 7pck_C - 5.0e-54 ; 1fh0_A - 1.9e-54 ; 1fh0_B - 1.9e-54 ; 3h6s_B - 1.9e-54 ; 3h6s_A - 1.9e-54 ; 7pck_B - 5.0e-54 ; 3h6s_D - 1.9e-54 ; 7pck_A - 5.0e-54	IPR000668 - 6e-06	na	Emb ; Unc ; Gro	Yes		http://www.nematode.net/Data/structure_files/pristionchus_pacificus/GENEPREDICTION_SNAP300000066980.coil	http://www.nematode.net/Data/structure_files/pristionchus_pacificus/GENEPREDICTION_SNAP300000066980.jufo	http://www.nematode.net/Data/structure_files/pristionchus_pacificus/GENEPREDICTION_SNAP300000066980.psipred	http://www.nematode.net/Data/structure_files/pristionchus_pacificus/GENEPREDICTION_SNAP300000066980.prof_rdb	http://www.nematode.net/Data/structure_files/pristionchus_pacificus/GENEPREDICTION_SNAP300000066980.iupred	http://www.nematode.net/Data/structure_files/pristionchus_pacificus/GENEPREDICTION_SNAP300000066980.ronn
ortho17taxa1418	CJA08939 - JA17935 WBGene00128142 locus:Cjp-nas-7 status:Predicted	Caenorhabditis japonica	CJA08939	K08076 - astacin - 1.5e-192	3lq0_A - 8.0e-31	IPR001506 - 7.1e-30 ; IPR006026 - 1.5e-55	na	small ; Let ; Emb ; reduced_brood_size	Yes		http://www.nematode.net/Data/structure_files/caenorhabditis_japonica/CJA08939.coil	http://www.nematode.net/Data/structure_files/caenorhabditis_japonica/CJA08939.jufo	http://www.nematode.net/Data/structure_files/caenorhabditis_japonica/CJA08939.psipred	http://www.nematode.net/Data/structure_files/caenorhabditis_japonica/CJA08939.prof_rdb	http://www.nematode.net/Data/structure_files/caenorhabditis_japonica/CJA08939.iupred	http://www.nematode.net/Data/structure_files/caenorhabditis_japonica/CJA08939.ronn
ortho17taxa1418	CBG19665 - CBP25579 WBGene00038840 locus:Cbr-nas-4 status:Predicted UniProt:A8XW50_CAEBR	Caenorhabditis briggsae	CBG19665	K08076 - astacin - 3.7e-150	1qjj_A - 6.3e-31 ; 3edh_A - 6.3e-31 ; 3edg_A - 6.3e-31 ; 1iac_A - 6.3e-31 ; 3edi_A - 3.9e-31 ; 1ast_A - 6.3e-31 ; 1iaa_A - 6.3e-31 ; 1iab_A - 6.3e-31 ; 1iad_A - 6.3e-31 ; 1iae_A - 6.3e-31	IPR006025 - 0.0 ; IPR001506 - 1.39999892049878E-32 ; IPR006026 - 6.100026561498379E-58	na	small ; Let ; Emb ; reduced_brood_size	Yes		http://www.nematode.net/Data/structure_files/caenorhabditis_briggsae/CBG19665.coil	http://www.nematode.net/Data/structure_files/caenorhabditis_briggsae/CBG19665.jufo	http://www.nematode.net/Data/structure_files/caenorhabditis_briggsae/CBG19665.psipred	http://www.nematode.net/Data/structure_files/caenorhabditis_briggsae/CBG19665.prof_rdb	http://www.nematode.net/Data/structure_files/caenorhabditis_briggsae/CBG19665.iupred	http://www.nematode.net/Data/structure_files/caenorhabditis_briggsae/CBG19665.ronn
ortho17taxa1418	CRE28752 - RP05253 WBGene00069566 locus:Cre-nas-6 status:Predicted	Caenorhabditis remanei	CRE28752	K08076 - astacin - 2.3e-173	3lq0_A - 7.0e-32 ; 1qjj_A - 2.7e-30 ; 3edh_A - 3.0e-31 ; 3edg_A - 3.0e-31 ; 1iac_A - 2.7e-30 ; 3edi_A - 3.4e-32 ; 1ast_A - 2.7e-30 ; 1iaa_A - 2.7e-30 ; 1iad_A - 2.7e-30 ; 1iae_A - 2.7e-30	IPR001506 - 8.7e-30 ; IPR006026 - 3.4e-44	na	small ; Let ; Emb ; reduced_brood_size	Yes		http://www.nematode.net/Data/structure_files/caenorhabditis_remanei/CRE28752.coil	http://www.nematode.net/Data/structure_files/caenorhabditis_remanei/CRE28752.jufo	http://www.nematode.net/Data/structure_files/caenorhabditis_remanei/CRE28752.psipred	http://www.nematode.net/Data/structure_files/caenorhabditis_remanei/CRE28752.prof_rdb	http://www.nematode.net/Data/structure_files/caenorhabditis_remanei/CRE28752.iupred	http://www.nematode.net/Data/structure_files/caenorhabditis_remanei/CRE28752.ronn
ortho17taxa1418	GENEPREDICTION_SNAP300000078730 - no_desc	Pristionchus pacificus	GENEPREDICTION_SNAP300000078730	K08076 - astacin - 4.3e-46	na	IPR001506 - 1.6e-21 ; IPR006026 - 2.6e-32	na	small ; Let ; Emb ; reduced_brood_size	Yes		http://www.nematode.net/Data/structure_files/pristionchus_pacificus/GENEPREDICTION_SNAP300000078730.coil	http://www.nematode.net/Data/structure_files/pristionchus_pacificus/GENEPREDICTION_SNAP300000078730.jufo	http://www.nematode.net/Data/structure_files/pristionchus_pacificus/GENEPREDICTION_SNAP300000078730.psipred	http://www.nematode.net/Data/structure_files/pristionchus_pacificus/GENEPREDICTION_SNAP300000078730.prof_rdb	http://www.nematode.net/Data/structure_files/pristionchus_pacificus/GENEPREDICTION_SNAP300000078730.iupred	http://www.nematode.net/Data/structure_files/pristionchus_pacificus/GENEPREDICTION_SNAP300000078730.ronn
ortho17taxa1418	CRE08257 - RP47846 WBGene00079828 locus:Cre-nas-5 status:Predicted	Caenorhabditis remanei	CRE08257	K08076 - astacin - 5.1e-169	3lq0_A - 2.6e-25 ; 3edg_A - 2.3e-24	IPR001506 - 2.3e-63 ; IPR006026 - 2.5e-33	na	small ; Let ; Emb ; reduced_brood_size	Yes		http://www.nematode.net/Data/structure_files/caenorhabditis_remanei/CRE08257.coil	http://www.nematode.net/Data/structure_files/caenorhabditis_remanei/CRE08257.jufo	http://www.nematode.net/Data/structure_files/caenorhabditis_remanei/CRE08257.psipred	http://www.nematode.net/Data/structure_files/caenorhabditis_remanei/CRE08257.prof_rdb	http://www.nematode.net/Data/structure_files/caenorhabditis_remanei/CRE08257.iupred	http://www.nematode.net/Data/structure_files/caenorhabditis_remanei/CRE08257.ronn
ortho17taxa1418	GENEPREDICTION_SNAP300000069670 - no_desc	Pristionchus pacificus	GENEPREDICTION_SNAP300000069670	K08076 - astacin - 2.0e-25	3edh_A - 6.4e-22 ; 3edg_A - 6.4e-22	IPR001506 - 2.1e-53 ; IPR006026 - 2.1e-38	na	small ; Let ; Emb ; reduced_brood_size	Yes		http://www.nematode.net/Data/structure_files/pristionchus_pacificus/GENEPREDICTION_SNAP300000069670.coil	http://www.nematode.net/Data/structure_files/pristionchus_pacificus/GENEPREDICTION_SNAP300000069670.jufo	http://www.nematode.net/Data/structure_files/pristionchus_pacificus/GENEPREDICTION_SNAP300000069670.psipred	http://www.nematode.net/Data/structure_files/pristionchus_pacificus/GENEPREDICTION_SNAP300000069670.prof_rdb	http://www.nematode.net/Data/structure_files/pristionchus_pacificus/GENEPREDICTION_SNAP300000069670.iupred	http://www.nematode.net/Data/structure_files/pristionchus_pacificus/GENEPREDICTION_SNAP300000069670.ronn
ortho17taxa1418	CRE15446 - RP39691 WBGene00058643 locus:Cre-nas-13 status:Partially_confirmed	Caenorhabditis remanei	CRE15446	K08076 - astacin - 3.3e-222	na	IPR001506 - 2.1e-113 ; IPR006026 - 1.3e-58	68278302	small ; Let ; Emb ; reduced_brood_size	Yes		http://www.nematode.net/Data/structure_files/caenorhabditis_remanei/CRE15446.coil	http://www.nematode.net/Data/structure_files/caenorhabditis_remanei/CRE15446.jufo	http://www.nematode.net/Data/structure_files/caenorhabditis_remanei/CRE15446.psipred	http://www.nematode.net/Data/structure_files/caenorhabditis_remanei/CRE15446.prof_rdb	http://www.nematode.net/Data/structure_files/caenorhabditis_remanei/CRE15446.iupred	http://www.nematode.net/Data/structure_files/caenorhabditis_remanei/CRE15446.ronn
ortho17taxa1418	CBN06368 - CN00056 WBGene00145093 locus:Cbn-nas-13 status:Predicted	Caenorhabditis brenneri	CBN06368	K08076 - astacin - 5.2e-224	na	IPR001506 - 1.9e-110 ; IPR006026 - 1.5e-56	na	small ; Let ; Emb ; reduced_brood_size	Yes		http://www.nematode.net/Data/structure_files/caenorhabditis_brenneri/CBN06368.coil	http://www.nematode.net/Data/structure_files/caenorhabditis_brenneri/CBN06368.jufo	http://www.nematode.net/Data/structure_files/caenorhabditis_brenneri/CBN06368.psipred	http://www.nematode.net/Data/structure_files/caenorhabditis_brenneri/CBN06368.prof_rdb	http://www.nematode.net/Data/structure_files/caenorhabditis_brenneri/CBN06368.iupred	http://www.nematode.net/Data/structure_files/caenorhabditis_brenneri/CBN06368.ronn
ortho17taxa1418	T04G9.2 - CE38541 WBGene00003534 locus:nas-15 zinc metalloprotease status:Partially_confirmed UniProt:P55115 protein_id:AAA82461.2	Caenorhabditis elegans	T04G9.2	K08076 - astacin - 0.	na	IPR006025 - 0.0 ; IPR001506 - 2.8000050426109896E-118 ; IPR006026 - 6.100000000000461E-58	212202557 ; 212202556 ; 2417118 ; 47637590 ; 1532355 ; 1533669 ; 2430096 ; 2440329 ; 103050531	small ; Let ; Emb ; reduced_brood_size	Yes		http://www.nematode.net/Data/structure_files/caenorhabditis_elegans/T04G9.2.coil	http://www.nematode.net/Data/structure_files/caenorhabditis_elegans/T04G9_2.jufo	http://www.nematode.net/Data/structure_files/caenorhabditis_elegans/T04G9_2.psipred	http://www.nematode.net/Data/structure_files/caenorhabditis_elegans/T04G9_2.prof_rdb	http://www.nematode.net/Data/structure_files/caenorhabditis_elegans/T04G9_2.iupred	http://www.nematode.net/Data/structure_files/caenorhabditis_elegans/T04G9_2.ronn
ortho17taxa1418	C07D10.4 - CE34663 WBGene00003526 locus:nas-7 Zinc metalloprotease status:Partially_confirmed UniProt:P55113 protein_id:AAK31398.2	Caenorhabditis elegans	C07D10.4	K08076 - astacin - 3.8e-212	3lq0_A - 1.5e-31	IPR006025 - 0.0 ; IPR001506 - 4.300001706458689E-114 ; IPR006026 - 7.100000000000398E-56	102990984 ; 30734573 ; 297783921 ; 297783916 ; 297783920 ; 297783917 ; 297783918 ; 30730640 ; 297783919	small ; Let ; Emb ; reduced_brood_size	Yes		http://www.nematode.net/Data/structure_files/caenorhabditis_elegans/C07D10.4.coil	http://www.nematode.net/Data/structure_files/caenorhabditis_elegans/C07D10_4.jufo	http://www.nematode.net/Data/structure_files/caenorhabditis_elegans/C07D10_4.psipred	http://www.nematode.net/Data/structure_files/caenorhabditis_elegans/C07D10_4.prof_rdb	http://www.nematode.net/Data/structure_files/caenorhabditis_elegans/C07D10_4.iupred	http://www.nematode.net/Data/structure_files/caenorhabditis_elegans/C07D10_4.ronn
ortho17taxa1418	CBG03849 - CBP29725 WBGene00026624 locus:Cbr-nas-5 status:Predicted UniProt:A8WWW8_CAEBR	Caenorhabditis briggsae	CBG03849	K08076 - astacin - 3.8e-164	na	IPR006025 - 0.0 ; IPR001506 - 1.70000295590053E-58 ; IPR006026 - 2.49999811956465E-32	na	small ; Let ; Emb ; reduced_brood_size	Yes		http://www.nematode.net/Data/structure_files/caenorhabditis_briggsae/CBG03849.coil	http://www.nematode.net/Data/structure_files/caenorhabditis_briggsae/CBG03849.jufo	http://www.nematode.net/Data/structure_files/caenorhabditis_briggsae/CBG03849.psipred	http://www.nematode.net/Data/structure_files/caenorhabditis_briggsae/CBG03849.prof_rdb	http://www.nematode.net/Data/structure_files/caenorhabditis_briggsae/CBG03849.iupred	http://www.nematode.net/Data/structure_files/caenorhabditis_briggsae/CBG03849.ronn
ortho17taxa1418	C05D11.6 - CE37080 WBGene00003523 locus:nas-4 zinc metalloprotease status:Confirmed UniProt:P55112 protein_id:AAB53827.3	Caenorhabditis elegans	C05D11.6	K08076 - astacin - 4.2e-174	3lq0_A - 2.7e-30 ; 1qjj_A - 1.3e-30 ; 1qji_A - 1.3e-30 ; 1iac_A - 1.3e-30 ; 3edi_A - 1.7e-30 ; 1ast_A - 1.3e-30 ; 1iaa_A - 1.3e-30 ; 1iab_A - 1.3e-30 ; 1iad_A - 1.3e-30 ; 1iae_A - 1.3e-30	IPR006025 - 0.0 ; IPR001506 - 1.60000240695997E-32 ; IPR006026 - 1.2999999999998898E-55	47630161 ; 47670082 ; 14641221	small ; Let ; Emb ; reduced_brood_size	Yes		http://www.nematode.net/Data/structure_files/caenorhabditis_elegans/C05D11.6.coil	http://www.nematode.net/Data/structure_files/caenorhabditis_elegans/C05D11_6.jufo	http://www.nematode.net/Data/structure_files/caenorhabditis_elegans/C05D11_6.psipred	http://www.nematode.net/Data/structure_files/caenorhabditis_elegans/C05D11_6.prof_rdb	http://www.nematode.net/Data/structure_files/caenorhabditis_elegans/C05D11_6.iupred	http://www.nematode.net/Data/structure_files/caenorhabditis_elegans/C05D11_6.ronn
ortho17taxa1418	GENEPREDICTION_SNAP300000078741 - no_desc	Pristionchus pacificus	GENEPREDICTION_SNAP300000078741	K08076 - astacin - 1.2e-171	na	IPR006025 - NA ; IPR001506 - 2.9e-27 ; IPR006026 - 4.8e-55	na	small ; Let ; Emb ; reduced_brood_size	Yes		http://www.nematode.net/Data/structure_files/pristionchus_pacificus/GENEPREDICTION_SNAP300000078741.coil	http://www.nematode.net/Data/structure_files/pristionchus_pacificus/GENEPREDICTION_SNAP300000078741.jufo	http://www.nematode.net/Data/structure_files/pristionchus_pacificus/GENEPREDICTION_SNAP300000078741.psipred	http://www.nematode.net/Data/structure_files/pristionchus_pacificus/GENEPREDICTION_SNAP300000078741.prof_rdb	http://www.nematode.net/Data/structure_files/pristionchus_pacificus/GENEPREDICTION_SNAP300000078741.iupred	http://www.nematode.net/Data/structure_files/pristionchus_pacificus/GENEPREDICTION_SNAP300000078741.ronn
ortho17taxa1418	F39D8.4 - CE43112 WBGene00003532 locus:nas-13 metalloprotease status:Partially_confirmed UniProt:Q20191 protein_id:CAA93676.4	Caenorhabditis elegans	F39D8.4	K08076 - astacin - 5.6e-250	na	IPR006025 - 0.0 ; IPR001506 - 1.1999906342183799E-113 ; IPR006026 - 8.30001403791594E-62	284820986 ; 212202491	small ; Let ; Emb ; reduced_brood_size	Yes		http://www.nematode.net/Data/structure_files/caenorhabditis_elegans/F39D8.4.coil	http://www.nematode.net/Data/structure_files/caenorhabditis_elegans/F39D8_4.jufo	http://www.nematode.net/Data/structure_files/caenorhabditis_elegans/F39D8_4.psipred	http://www.nematode.net/Data/structure_files/caenorhabditis_elegans/F39D8_4.prof_rdb	http://www.nematode.net/Data/structure_files/caenorhabditis_elegans/F39D8_4.iupred	http://www.nematode.net/Data/structure_files/caenorhabditis_elegans/F39D8_4.ronn
ortho17taxa1418	C37H5.9b - CE29710 WBGene00003528 locus:nas-9 status:Confirmed UniProt:P91137 protein_id:AAL16314.1	Caenorhabditis elegans	C37H5.9b	K08076 - astacin - 2.4e-265	na	IPR001506 - 1.2e-16 ; IPR006026 - 3e-27	18303167 ; 47727418 ; 103049583 ; 18323951 ; 18317565 ; 18316403 ; 14853781 ; 18291979 ; 18289588 ; 18296343 ; 18299765 ; 18292947 ; 18303480 ; 18293141 ; 14858835 ; 30739736 ; 14855416 ; 18323599	small ; Let ; Emb ; reduced_brood_size	Yes		http://www.nematode.net/Data/structure_files/caenorhabditis_elegans/C37H5.9b.coil	http://www.nematode.net/Data/structure_files/caenorhabditis_elegans/C37H5_9b.jufo	http://www.nematode.net/Data/structure_files/caenorhabditis_elegans/C37H5_9b.psipred	http://www.nematode.net/Data/structure_files/caenorhabditis_elegans/C37H5_9b.prof_rdb	http://www.nematode.net/Data/structure_files/caenorhabditis_elegans/C37H5_9b.iupred	http://www.nematode.net/Data/structure_files/caenorhabditis_elegans/C37H5_9b.ronn
ortho17taxa1418	CBN17386 - CN05006 WBGene00156111 locus:Cbn-nas-7 status:Predicted	Caenorhabditis brenneri	CBN17386	K08076 - astacin - 5.9e-200	3lq0_A - 3.9e-31	IPR001506 - 1.2e-29 ; IPR006026 - 8e-56	na	small ; Let ; Emb ; reduced_brood_size	Yes		http://www.nematode.net/Data/structure_files/caenorhabditis_brenneri/CBN17386.coil	http://www.nematode.net/Data/structure_files/caenorhabditis_brenneri/CBN17386.jufo	http://www.nematode.net/Data/structure_files/caenorhabditis_brenneri/CBN17386.psipred	http://www.nematode.net/Data/structure_files/caenorhabditis_brenneri/CBN17386.prof_rdb	http://www.nematode.net/Data/structure_files/caenorhabditis_brenneri/CBN17386.iupred	http://www.nematode.net/Data/structure_files/caenorhabditis_brenneri/CBN17386.ronn
ortho17taxa1418	CJA15063 - JA33540 WBGene00134267 locus:Cjp-nas-4 status:Partially_confirmed	Caenorhabditis japonica	CJA15063	K08076 - astacin - 1.4e-86	3lq0_A - 9.7e-19	IPR001506 - 2.1e-64 ; IPR006026 - 7.8e-24	171951054	small ; Let ; Emb ; reduced_brood_size	Yes		http://www.nematode.net/Data/structure_files/caenorhabditis_japonica/CJA15063.coil	http://www.nematode.net/Data/structure_files/caenorhabditis_japonica/CJA15063.jufo	http://www.nematode.net/Data/structure_files/caenorhabditis_japonica/CJA15063.psipred	http://www.nematode.net/Data/structure_files/caenorhabditis_japonica/CJA15063.prof_rdb	http://www.nematode.net/Data/structure_files/caenorhabditis_japonica/CJA15063.iupred	http://www.nematode.net/Data/structure_files/caenorhabditis_japonica/CJA15063.ronn
ortho17taxa1418	CBG13159 - CBP09285 WBGene00033966 locus:Cbr-nas-7 status:Predicted UniProt:A8XH72_CAEBR	Caenorhabditis briggsae	CBG13159	K08076 - astacin - 3.6e-200	3lq0_A - 3.9e-31	IPR006025 - 0.0 ; IPR001506 - 2.1999990098070696E-113 ; IPR006026 - 6.50000000000066E-56	na	small ; Let ; Emb ; reduced_brood_size	Yes		http://www.nematode.net/Data/structure_files/caenorhabditis_briggsae/CBG13159.coil	http://www.nematode.net/Data/structure_files/caenorhabditis_briggsae/CBG13159.jufo	http://www.nematode.net/Data/structure_files/caenorhabditis_briggsae/CBG13159.psipred	http://www.nematode.net/Data/structure_files/caenorhabditis_briggsae/CBG13159.prof_rdb	http://www.nematode.net/Data/structure_files/caenorhabditis_briggsae/CBG13159.iupred	http://www.nematode.net/Data/structure_files/caenorhabditis_briggsae/CBG13159.ronn
ortho17taxa1418	GENEPREDICTION_SNAP300000059951 - no_desc	Pristionchus pacificus	GENEPREDICTION_SNAP300000059951	K08076 - astacin - 4.9e-61	na	IPR001506 - 1.8e-11	na	small ; Let ; Emb ; reduced_brood_size	Yes		http://www.nematode.net/Data/structure_files/pristionchus_pacificus/GENEPREDICTION_SNAP300000059951.coil	http://www.nematode.net/Data/structure_files/pristionchus_pacificus/GENEPREDICTION_SNAP300000059951.jufo	http://www.nematode.net/Data/structure_files/pristionchus_pacificus/GENEPREDICTION_SNAP300000059951.psipred	http://www.nematode.net/Data/structure_files/pristionchus_pacificus/GENEPREDICTION_SNAP300000059951.prof_rdb	http://www.nematode.net/Data/structure_files/pristionchus_pacificus/GENEPREDICTION_SNAP300000059951.iupred	http://www.nematode.net/Data/structure_files/pristionchus_pacificus/GENEPREDICTION_SNAP300000059951.ronn
ortho17taxa1418	CBG00430 - CBP31678 WBGene00023819 locus:Cbr-nas-6 status:Predicted UniProt:A8WN27_CAEBR	Caenorhabditis briggsae	CBG00430	K08076 - astacin - 1.0e-170	3lq0_A - 1.0e-30 ; 3edi_A - 1.5e-31 ; 3edh_A - 1.0e-30 ; 3edg_A - 1.0e-30	IPR006025 - 0.0 ; IPR001506 - 3.7999735930939796E-93 ; IPR006026 - 9.999999999999998E-49	na	small ; Let ; Emb ; reduced_brood_size	Yes		http://www.nematode.net/Data/structure_files/caenorhabditis_briggsae/CBG00430.coil	http://www.nematode.net/Data/structure_files/caenorhabditis_briggsae/CBG00430.jufo	http://www.nematode.net/Data/structure_files/caenorhabditis_briggsae/CBG00430.psipred	http://www.nematode.net/Data/structure_files/caenorhabditis_briggsae/CBG00430.prof_rdb	http://www.nematode.net/Data/structure_files/caenorhabditis_briggsae/CBG00430.iupred	http://www.nematode.net/Data/structure_files/caenorhabditis_briggsae/CBG00430.ronn
ortho17taxa1418	CRE12471 - RP45135 WBGene00071214 locus:Cre-nas-8 status:Predicted	Caenorhabditis remanei	CRE12471	K08076 - astacin - 5.1e-201	na	IPR001506 - 3.5e-26 ; IPR006026 - 5.9e-51	na	small ; Let ; Emb ; reduced_brood_size	Yes		http://www.nematode.net/Data/structure_files/caenorhabditis_remanei/CRE12471.coil	http://www.nematode.net/Data/structure_files/caenorhabditis_remanei/CRE12471.jufo	http://www.nematode.net/Data/structure_files/caenorhabditis_remanei/CRE12471.psipred	http://www.nematode.net/Data/structure_files/caenorhabditis_remanei/CRE12471.prof_rdb	http://www.nematode.net/Data/structure_files/caenorhabditis_remanei/CRE12471.iupred	http://www.nematode.net/Data/structure_files/caenorhabditis_remanei/CRE12471.ronn
ortho17taxa1418	CRE14419 - RP46593 WBGene00074548 status:Predicted	Caenorhabditis remanei	CRE14419	K08076 - astacin - 8.3e-201	na	IPR001506 - 1.2e-115 ; IPR006026 - 5.9e-51	na	small ; Let ; Emb ; reduced_brood_size	Yes		http://www.nematode.net/Data/structure_files/caenorhabditis_remanei/CRE14419.coil	http://www.nematode.net/Data/structure_files/caenorhabditis_remanei/CRE14419.jufo	http://www.nematode.net/Data/structure_files/caenorhabditis_remanei/CRE14419.psipred	http://www.nematode.net/Data/structure_files/caenorhabditis_remanei/CRE14419.prof_rdb	http://www.nematode.net/Data/structure_files/caenorhabditis_remanei/CRE14419.iupred	http://www.nematode.net/Data/structure_files/caenorhabditis_remanei/CRE14419.ronn
ortho17taxa1418	CRE26132 - RP21151 WBGene00054344 locus:Cre-nas-7 status:Predicted	Caenorhabditis remanei	CRE26132	K08076 - astacin - 3.1e-201	3lq0_A - 3.9e-31	IPR001506 - 1e-116 ; IPR006026 - 8e-56	na	small ; Let ; Emb ; reduced_brood_size	Yes		http://www.nematode.net/Data/structure_files/caenorhabditis_remanei/CRE26132.coil	http://www.nematode.net/Data/structure_files/caenorhabditis_remanei/CRE26132.jufo	http://www.nematode.net/Data/structure_files/caenorhabditis_remanei/CRE26132.psipred	http://www.nematode.net/Data/structure_files/caenorhabditis_remanei/CRE26132.prof_rdb	http://www.nematode.net/Data/structure_files/caenorhabditis_remanei/CRE26132.iupred	http://www.nematode.net/Data/structure_files/caenorhabditis_remanei/CRE26132.ronn
ortho17taxa1418	CBN30248 - CN33335 WBGene00192213 status:Predicted	Caenorhabditis brenneri	CBN30248	K08076 - astacin - 1.7e-186	na	IPR001506 - 1.3e-57 ; IPR006026 - 4.1e-11	na	small ; Let ; Emb ; reduced_brood_size	Yes		http://www.nematode.net/Data/structure_files/caenorhabditis_brenneri/CBN30248.coil	http://www.nematode.net/Data/structure_files/caenorhabditis_brenneri/CBN30248.jufo	http://www.nematode.net/Data/structure_files/caenorhabditis_brenneri/CBN30248.psipred	http://www.nematode.net/Data/structure_files/caenorhabditis_brenneri/CBN30248.prof_rdb	http://www.nematode.net/Data/structure_files/caenorhabditis_brenneri/CBN30248.iupred	http://www.nematode.net/Data/structure_files/caenorhabditis_brenneri/CBN30248.ronn
ortho17taxa1418	GENEPREDICTION_SNAP300000059146 - no_desc	Pristionchus pacificus	GENEPREDICTION_SNAP300000059146	K08076 - astacin - 4.8e-17	na	IPR001506 - 2e-08 ; IPR006026 - 0.00039	na	small ; Let ; Emb ; reduced_brood_size	Yes		http://www.nematode.net/Data/structure_files/pristionchus_pacificus/GENEPREDICTION_SNAP300000059146.coil	http://www.nematode.net/Data/structure_files/pristionchus_pacificus/GENEPREDICTION_SNAP300000059146.jufo	http://www.nematode.net/Data/structure_files/pristionchus_pacificus/GENEPREDICTION_SNAP300000059146.psipred	http://www.nematode.net/Data/structure_files/pristionchus_pacificus/GENEPREDICTION_SNAP300000059146.prof_rdb	http://www.nematode.net/Data/structure_files/pristionchus_pacificus/GENEPREDICTION_SNAP300000059146.iupred	http://www.nematode.net/Data/structure_files/pristionchus_pacificus/GENEPREDICTION_SNAP300000059146.ronn
ortho17taxa1418	GENEPREDICTION_SNAP300000057511 - no_desc	Pristionchus pacificus	GENEPREDICTION_SNAP300000057511	K08076 - astacin - 1.3e-67	na	IPR006025 - NA ; IPR001506 - 4.6e-21 ; IPR006026 - 7.6e-37	na	small ; Let ; Emb ; reduced_brood_size	Yes		http://www.nematode.net/Data/structure_files/pristionchus_pacificus/GENEPREDICTION_SNAP300000057511.coil	http://www.nematode.net/Data/structure_files/pristionchus_pacificus/GENEPREDICTION_SNAP300000057511.jufo	http://www.nematode.net/Data/structure_files/pristionchus_pacificus/GENEPREDICTION_SNAP300000057511.psipred	http://www.nematode.net/Data/structure_files/pristionchus_pacificus/GENEPREDICTION_SNAP300000057511.prof_rdb	http://www.nematode.net/Data/structure_files/pristionchus_pacificus/GENEPREDICTION_SNAP300000057511.iupred	http://www.nematode.net/Data/structure_files/pristionchus_pacificus/GENEPREDICTION_SNAP300000057511.ronn
ortho17taxa1418	CJA02154 - JA26625 WBGene00121358 locus:Cjp-nas-15 status:Predicted	Caenorhabditis japonica	CJA02154	K08076 - astacin - 5.7e-234	na	IPR001506 - 4.9e-110 ; IPR006026 - 8.9e-52	na	small ; Let ; Emb ; reduced_brood_size	Yes		http://www.nematode.net/Data/structure_files/caenorhabditis_japonica/CJA02154.coil	http://www.nematode.net/Data/structure_files/caenorhabditis_japonica/CJA02154.jufo	http://www.nematode.net/Data/structure_files/caenorhabditis_japonica/CJA02154.psipred	http://www.nematode.net/Data/structure_files/caenorhabditis_japonica/CJA02154.prof_rdb	http://www.nematode.net/Data/structure_files/caenorhabditis_japonica/CJA02154.iupred	http://www.nematode.net/Data/structure_files/caenorhabditis_japonica/CJA02154.ronn
ortho17taxa1418	CBG15909 - CBP32876 WBGene00036015 status:Predicted UniProt:A8XN19_CAEBR	Caenorhabditis briggsae	CBG15909	K08076 - astacin - 1.2e-07	na	IPR001506 - 1.1999998570310098E-6	na	small ; Let ; Emb ; reduced_brood_size	Yes		http://www.nematode.net/Data/structure_files/caenorhabditis_briggsae/CBG15909.coil	http://www.nematode.net/Data/structure_files/caenorhabditis_briggsae/CBG15909.jufo	http://www.nematode.net/Data/structure_files/caenorhabditis_briggsae/CBG15909.psipred	http://www.nematode.net/Data/structure_files/caenorhabditis_briggsae/CBG15909.prof_rdb	http://www.nematode.net/Data/structure_files/caenorhabditis_briggsae/CBG15909.iupred	http://www.nematode.net/Data/structure_files/caenorhabditis_briggsae/CBG15909.ronn
ortho17taxa1418	CBG08116 - CBP34613 WBGene00029976 locus:Cbr-nas-15 status:Predicted UniProt:A8X5U8_CAEBR	Caenorhabditis briggsae	CBG08116	K08076 - astacin - 8.1e-258	na	IPR006025 - 0.0 ; IPR001506 - 9.999999999999999E-120 ; IPR006026 - 8.100007343232599E-60	na	small ; Let ; Emb ; reduced_brood_size	Yes		http://www.nematode.net/Data/structure_files/caenorhabditis_briggsae/CBG08116.coil	http://www.nematode.net/Data/structure_files/caenorhabditis_briggsae/CBG08116.jufo	http://www.nematode.net/Data/structure_files/caenorhabditis_briggsae/CBG08116.psipred	http://www.nematode.net/Data/structure_files/caenorhabditis_briggsae/CBG08116.prof_rdb	http://www.nematode.net/Data/structure_files/caenorhabditis_briggsae/CBG08116.iupred	http://www.nematode.net/Data/structure_files/caenorhabditis_briggsae/CBG08116.ronn
ortho17taxa1418	CBG05771 - CBP27070 WBGene00028158 locus:Cbr-nas-8 status:Predicted UniProt:A8X1N9_CAEBR	Caenorhabditis briggsae	CBG05771	K08076 - astacin - 4.6e-200	na	IPR006025 - 0.0 ; IPR001506 - 4.0000030086988294E-26 ; IPR006026 - 7.30000590915205E-54	na	small ; Let ; Emb ; reduced_brood_size	Yes		http://www.nematode.net/Data/structure_files/caenorhabditis_briggsae/CBG05771.coil	http://www.nematode.net/Data/structure_files/caenorhabditis_briggsae/CBG05771.jufo	http://www.nematode.net/Data/structure_files/caenorhabditis_briggsae/CBG05771.psipred	http://www.nematode.net/Data/structure_files/caenorhabditis_briggsae/CBG05771.prof_rdb	http://www.nematode.net/Data/structure_files/caenorhabditis_briggsae/CBG05771.iupred	http://www.nematode.net/Data/structure_files/caenorhabditis_briggsae/CBG05771.ronn
ortho17taxa1418	C37H5.9a - CE08632 WBGene00003528 locus:nas-9 status:Confirmed UniProt:P91137 protein_id:AAB42372.1	Caenorhabditis elegans	C37H5.9a	K08076 - astacin - 5.0e-242	na	IPR001506 - 1.79999754022375E-35 ; IPR006026 - 7.59999999999998E-4	56148585 ; 18275467 ; 2430349 ; 14860272 ; 103031430 ; 18281111 ; 18247830 ; 18281558 ; 1106459 ; 31236023 ; 14842887 ; 209889928 ; 10928448 ; 30743333 ; 18287735 ; 18246872 ; 18275798 ; 31244034 ; 5587586 ; 47711563 ; 2415219 ; 5584622 ; 14860232 ; 14837489 ; 1560659 ; 1117029 ; 18248019 ; 18287406 ; 14858687 ; 56147743 ; 18271936	small ; Let ; Emb ; reduced_brood_size	Yes		http://www.nematode.net/Data/structure_files/caenorhabditis_elegans/C37H5.9a.coil	http://www.nematode.net/Data/structure_files/caenorhabditis_elegans/C37H5_9a.jufo	http://www.nematode.net/Data/structure_files/caenorhabditis_elegans/C37H5_9a.psipred	http://www.nematode.net/Data/structure_files/caenorhabditis_elegans/C37H5_9a.prof_rdb	http://www.nematode.net/Data/structure_files/caenorhabditis_elegans/C37H5_9a.iupred	http://www.nematode.net/Data/structure_files/caenorhabditis_elegans/C37H5_9a.ronn
ortho17taxa1418	CBN21242 - CN16515 WBGene00159967 locus:Cbn-nas-15 status:Predicted	Caenorhabditis brenneri	CBN21242	K08076 - astacin - 1.6e-286	na	IPR001506 - 2.5e-28 ; IPR006026 - 7.9e-59	na	small ; Let ; Emb ; reduced_brood_size	Yes		http://www.nematode.net/Data/structure_files/caenorhabditis_brenneri/CBN21242.coil	http://www.nematode.net/Data/structure_files/caenorhabditis_brenneri/CBN21242.jufo	http://www.nematode.net/Data/structure_files/caenorhabditis_brenneri/CBN21242.psipred	http://www.nematode.net/Data/structure_files/caenorhabditis_brenneri/CBN21242.prof_rdb	http://www.nematode.net/Data/structure_files/caenorhabditis_brenneri/CBN21242.iupred	http://www.nematode.net/Data/structure_files/caenorhabditis_brenneri/CBN21242.ronn
ortho17taxa1418	T23H4.3 - CE25126 WBGene00003524 locus:nas-5 zinc metalloprotease status:Partially_confirmed UniProt:P91828 protein_id:CAB05814.2	Caenorhabditis elegans	T23H4.3	K08076 - astacin - 8.9e-197	3edi_A - 3.0e-24	IPR006025 - 0.0 ; IPR001506 - 3.0999994589937E-23 ; IPR006026 - 1.1999999999999299E-32	30748620 ; 30729198 ; 297764765 ; 297764847 ; 103028506	small ; Let ; Emb ; reduced_brood_size	Yes		http://www.nematode.net/Data/structure_files/caenorhabditis_elegans/T23H4.3.coil	http://www.nematode.net/Data/structure_files/caenorhabditis_elegans/T23H4_3.jufo	http://www.nematode.net/Data/structure_files/caenorhabditis_elegans/T23H4_3.psipred	http://www.nematode.net/Data/structure_files/caenorhabditis_elegans/T23H4_3.prof_rdb	http://www.nematode.net/Data/structure_files/caenorhabditis_elegans/T23H4_3.iupred	http://www.nematode.net/Data/structure_files/caenorhabditis_elegans/T23H4_3.ronn
ortho17taxa1418	CRE18925 - RP37416 WBGene00057987 locus:Cre-nas-9 status:Predicted	Caenorhabditis remanei	CRE18925	K08076 - astacin - 3.7e-246	na	IPR001506 - 3e-74 ; IPR006026 - 1.1e-27	na	small ; Let ; Emb ; reduced_brood_size	Yes		http://www.nematode.net/Data/structure_files/caenorhabditis_remanei/CRE18925.coil	http://www.nematode.net/Data/structure_files/caenorhabditis_remanei/CRE18925.jufo	http://www.nematode.net/Data/structure_files/caenorhabditis_remanei/CRE18925.psipred	http://www.nematode.net/Data/structure_files/caenorhabditis_remanei/CRE18925.prof_rdb	http://www.nematode.net/Data/structure_files/caenorhabditis_remanei/CRE18925.iupred	http://www.nematode.net/Data/structure_files/caenorhabditis_remanei/CRE18925.ronn
ortho17taxa1418	CBN01154 - CN26152 WBGene00139879 status:Predicted	Caenorhabditis brenneri	CBN01154	K08076 - astacin - 4.9e-196	na	IPR001506 - 5.9e-26 ; IPR006026 - 3.5e-51	na	small ; Let ; Emb ; reduced_brood_size	Yes		http://www.nematode.net/Data/structure_files/caenorhabditis_brenneri/CBN01154.coil	http://www.nematode.net/Data/structure_files/caenorhabditis_brenneri/CBN01154.jufo	http://www.nematode.net/Data/structure_files/caenorhabditis_brenneri/CBN01154.psipred	http://www.nematode.net/Data/structure_files/caenorhabditis_brenneri/CBN01154.prof_rdb	http://www.nematode.net/Data/structure_files/caenorhabditis_brenneri/CBN01154.iupred	http://www.nematode.net/Data/structure_files/caenorhabditis_brenneri/CBN01154.ronn
ortho17taxa1418	CBN10500 - CN23778 WBGene00149225 locus:Cbn-nas-6 status:Predicted	Caenorhabditis brenneri	CBN10500	K08076 - astacin - 1.2e-171	3lq0_A - 2.6e-32 ; 1qjj_A - 1.3e-30 ; 3edh_A - 3.4e-32 ; 3edg_A - 3.4e-32 ; 1qji_A - 1.3e-30 ; 1iac_A - 1.3e-30 ; 3edi_A - 2.9e-33 ; 1ast_A - 1.3e-30 ; 1iaa_A - 1.3e-30 ; 1iae_A - 1.3e-30	IPR006025 - NA ; IPR001506 - 1.8e-95 ; IPR006026 - 2.1e-44	na	small ; Let ; Emb ; reduced_brood_size	Yes		http://www.nematode.net/Data/structure_files/caenorhabditis_brenneri/CBN10500.coil	http://www.nematode.net/Data/structure_files/caenorhabditis_brenneri/CBN10500.jufo	http://www.nematode.net/Data/structure_files/caenorhabditis_brenneri/CBN10500.psipred	http://www.nematode.net/Data/structure_files/caenorhabditis_brenneri/CBN10500.prof_rdb	http://www.nematode.net/Data/structure_files/caenorhabditis_brenneri/CBN10500.iupred	http://www.nematode.net/Data/structure_files/caenorhabditis_brenneri/CBN10500.ronn
ortho17taxa1418	CBG08825 - CBP35206 WBGene00030550 locus:Cbr-nas-9 status:Predicted UniProt:A8X7H2_CAEBR	Caenorhabditis briggsae	CBG08825	K08076 - astacin - 6.1e-237	na	IPR001506 - 1.09999184471405E-74 ; IPR006026 - 5.59999989417023E-29	na	small ; Let ; Emb ; reduced_brood_size	Yes		http://www.nematode.net/Data/structure_files/caenorhabditis_briggsae/CBG08825.coil	http://www.nematode.net/Data/structure_files/caenorhabditis_briggsae/CBG08825.jufo	http://www.nematode.net/Data/structure_files/caenorhabditis_briggsae/CBG08825.psipred	http://www.nematode.net/Data/structure_files/caenorhabditis_briggsae/CBG08825.prof_rdb	http://www.nematode.net/Data/structure_files/caenorhabditis_briggsae/CBG08825.iupred	http://www.nematode.net/Data/structure_files/caenorhabditis_briggsae/CBG08825.ronn
ortho17taxa1418	CRE17225 - RP46740 WBGene00060233 locus:Cre-nas-15 status:Predicted	Caenorhabditis remanei	CRE17225	K08076 - astacin - 2.2e-294	na	IPR001506 - 5.2e-121 ; IPR006026 - 2.8e-57	na	small ; Let ; Emb ; reduced_brood_size	Yes		http://www.nematode.net/Data/structure_files/caenorhabditis_remanei/CRE17225.coil	http://www.nematode.net/Data/structure_files/caenorhabditis_remanei/CRE17225.jufo	http://www.nematode.net/Data/structure_files/caenorhabditis_remanei/CRE17225.psipred	http://www.nematode.net/Data/structure_files/caenorhabditis_remanei/CRE17225.prof_rdb	http://www.nematode.net/Data/structure_files/caenorhabditis_remanei/CRE17225.iupred	http://www.nematode.net/Data/structure_files/caenorhabditis_remanei/CRE17225.ronn
ortho17taxa1418	4R79.1a - CE35820 WBGene00003525 locus:nas-6 Zinc-binding metalloprotease domain status:Partially_confirmed UniProt:Q9U3S9 protein_id:CAB63429.2	Caenorhabditis elegans	4R79.1a	K08076 - astacin - 3.2e-192	3lq0_A - 1.8e-33 ; 1qjj_A - 2.1e-32 ; 1qji_A - 2.1e-32 ; 1iac_A - 2.1e-32 ; 3edi_A - 2.1e-32 ; 1ast_A - 2.1e-32 ; 1iaa_A - 2.1e-32 ; 1iab_A - 2.1e-32 ; 1iad_A - 2.1e-32 ; 1iae_A - 2.1e-32	IPR006025 - 0.0 ; IPR001506 - 3.7999735930939796E-93 ; IPR006026 - 2.49999999999978E-44	30740428 ; 30743925 ; 297759796 ; 30740461	small ; Let ; Emb ; reduced_brood_size	Yes		http://www.nematode.net/Data/structure_files/caenorhabditis_elegans/4R79.1a.coil	http://www.nematode.net/Data/structure_files/caenorhabditis_elegans/4R79_1a.jufo	http://www.nematode.net/Data/structure_files/caenorhabditis_elegans/4R79_1a.psipred	http://www.nematode.net/Data/structure_files/caenorhabditis_elegans/4R79_1a.prof_rdb	http://www.nematode.net/Data/structure_files/caenorhabditis_elegans/4R79_1a.iupred	http://www.nematode.net/Data/structure_files/caenorhabditis_elegans/4R79_1a.ronn
ortho17taxa1418	CRE03170 - RP44274 WBGene00055477 locus:Cre-nas-4 status:Predicted	Caenorhabditis remanei	CRE03170	K08076 - astacin - 1.3e-149	1qjj_A - 6.3e-31 ; 3edh_A - 6.3e-31 ; 3edg_A - 6.3e-31 ; 1iac_A - 6.3e-31 ; 3edi_A - 3.9e-31 ; 1ast_A - 6.3e-31 ; 1iaa_A - 6.3e-31 ; 1iab_A - 6.3e-31 ; 1iad_A - 6.3e-31 ; 1iae_A - 6.3e-31	IPR001506 - 1.2e-32 ; IPR006026 - 2.9e-55	na	small ; Let ; Emb ; reduced_brood_size	Yes		http://www.nematode.net/Data/structure_files/caenorhabditis_remanei/CRE03170.coil	http://www.nematode.net/Data/structure_files/caenorhabditis_remanei/CRE03170.jufo	http://www.nematode.net/Data/structure_files/caenorhabditis_remanei/CRE03170.psipred	http://www.nematode.net/Data/structure_files/caenorhabditis_remanei/CRE03170.prof_rdb	http://www.nematode.net/Data/structure_files/caenorhabditis_remanei/CRE03170.iupred	http://www.nematode.net/Data/structure_files/caenorhabditis_remanei/CRE03170.ronn
ortho17taxa1418	prot_Minc13335 - no_desc	Meloidogyne incognita	prot_Minc13335	K08076 - astacin - 2.8e-67	na	IPR006025 - NA ; IPR001506 - 1.1e-18 ; IPR006026 - 4e-22	na	small ; Let ; Emb ; reduced_brood_size	Yes		http://www.nematode.net/Data/structure_files/meloidogyne_incognita/prot_Minc13335.coil	http://www.nematode.net/Data/structure_files/meloidogyne_incognita/prot_Minc13335.jufo	http://www.nematode.net/Data/structure_files/meloidogyne_incognita/prot_Minc13335.psipred	http://www.nematode.net/Data/structure_files/meloidogyne_incognita/prot_Minc13335.prof_rdb	http://www.nematode.net/Data/structure_files/meloidogyne_incognita/prot_Minc13335.iupred	http://www.nematode.net/Data/structure_files/meloidogyne_incognita/prot_Minc13335.ronn
ortho17taxa1231	R03G8.6 - CE18905 WBGene00011000 zinc metallopeptidase (M1 family) status:Partially_confirmed UniProt:Q9XVV9 protein_id:CAA93680.1	Caenorhabditis elegans	R03G8.6	K11140 - aminopeptidase N - 3.0e-77	1z5h_A - 1.2e-45 ; 1z1w_A - 1.2e-45 ; 1z5h_B - 1.2e-45	IPR001930 - 0.0 ; IPR006025 - 0.0	2424175 ; 297763601 ; 275031 ; 10927569 ; 30741308 ; 1561185 ; 102988241 ; 103005746 ; 10927617 ; 1560137 ; 31234605 ; 2390814 ; 275026 ; 30744731 ; 31234664 ; 2421219 ; 2421299 ; 2399621	Lva ; Emb ; early_eggs_laid ; Lvl ; Unc	Yes		http://www.nematode.net/Data/structure_files/caenorhabditis_elegans/R03G8.6.coil	http://www.nematode.net/Data/structure_files/caenorhabditis_elegans/R03G8_6.jufo	http://www.nematode.net/Data/structure_files/caenorhabditis_elegans/R03G8_6.psipred	http://www.nematode.net/Data/structure_files/caenorhabditis_elegans/R03G8_6.prof_rdb	http://www.nematode.net/Data/structure_files/caenorhabditis_elegans/R03G8_6.iupred	http://www.nematode.net/Data/structure_files/caenorhabditis_elegans/R03G8_6.ronn
ortho17taxa1231	CBN31825 - CN36602 WBGene00193790 status:Predicted	Caenorhabditis brenneri	CBN31825	K09604 - adipocyte-derived leucine aminopeptidase - 4.8e-07	na	IPR001930 - 1.4e-256	na	Lva ; Emb ; early_eggs_laid ; Lvl ; Unc	Yes		http://www.nematode.net/Data/structure_files/caenorhabditis_brenneri/CBN31825.coil	http://www.nematode.net/Data/structure_files/caenorhabditis_brenneri/CBN31825.jufo	http://www.nematode.net/Data/structure_files/caenorhabditis_brenneri/CBN31825.psipred	http://www.nematode.net/Data/structure_files/caenorhabditis_brenneri/CBN31825.prof_rdb	http://www.nematode.net/Data/structure_files/caenorhabditis_brenneri/CBN31825.iupred	http://www.nematode.net/Data/structure_files/caenorhabditis_brenneri/CBN31825.ronn
ortho17taxa1231	R03G8.4 - CE18904 WBGene00010999 zinc metallopeptidase (M1 family) status:Predicted UniProt:Q21673 protein_id:CAA93681.1	Caenorhabditis elegans	R03G8.4	K01257 - cystinyl aminopeptidase - 2.1e-70	1z5h_A - 3.3e-46 ; 1z1w_A - 3.3e-46 ; 1z5h_B - 3.3e-46	IPR001930 - 0.0 ; IPR006025 - 0.0	na	Lva ; Emb ; early_eggs_laid ; Lvl ; Unc	Yes		http://www.nematode.net/Data/structure_files/caenorhabditis_elegans/R03G8.4.coil	http://www.nematode.net/Data/structure_files/caenorhabditis_elegans/R03G8_4.jufo	http://www.nematode.net/Data/structure_files/caenorhabditis_elegans/R03G8_4.psipred	http://www.nematode.net/Data/structure_files/caenorhabditis_elegans/R03G8_4.prof_rdb	http://www.nematode.net/Data/structure_files/caenorhabditis_elegans/R03G8_4.iupred	http://www.nematode.net/Data/structure_files/caenorhabditis_elegans/R03G8_4.ronn
ortho17taxa1231	CRE30714 - RP45439 WBGene00059047 status:Predicted	Caenorhabditis remanei	CRE30714	K11141 - glutamyl aminopeptidase - 3.8e-77	na	IPR001930 - 3.5e-214	na	Lva ; Emb ; early_eggs_laid ; Lvl ; Unc	Yes		http://www.nematode.net/Data/structure_files/caenorhabditis_remanei/CRE30714.coil	http://www.nematode.net/Data/structure_files/caenorhabditis_remanei/CRE30714.jufo	http://www.nematode.net/Data/structure_files/caenorhabditis_remanei/CRE30714.psipred	http://www.nematode.net/Data/structure_files/caenorhabditis_remanei/CRE30714.prof_rdb	http://www.nematode.net/Data/structure_files/caenorhabditis_remanei/CRE30714.iupred	http://www.nematode.net/Data/structure_files/caenorhabditis_remanei/CRE30714.ronn
ortho17taxa1231	Y53F4B.20 - CE35674 WBGene00013166 status:Partially_confirmed UniProt:Q9NAA0 protein_id:CAB70109.2	Caenorhabditis elegans	Y53F4B.20	K11141 - glutamyl aminopeptidase - 2.8e-22	na	IPR001930 - 0.0	5558519 ; 297753071 ; 56146930 ; 2387874 ; 5572276 ; 2372997 ; 297753070 ; 297754389 ; 297753069 ; 30734731 ; 2386519 ; 30730806	Lva ; Emb ; early_eggs_laid ; Lvl ; Unc	Yes		http://www.nematode.net/Data/structure_files/caenorhabditis_elegans/Y53F4B.20.coil	http://www.nematode.net/Data/structure_files/caenorhabditis_elegans/Y53F4B_20.jufo	http://www.nematode.net/Data/structure_files/caenorhabditis_elegans/Y53F4B_20.psipred	http://www.nematode.net/Data/structure_files/caenorhabditis_elegans/Y53F4B_20.prof_rdb	http://www.nematode.net/Data/structure_files/caenorhabditis_elegans/Y53F4B_20.iupred	http://www.nematode.net/Data/structure_files/caenorhabditis_elegans/Y53F4B_20.ronn
ortho17taxa1231	CBN21716 - CN02576 WBGene00160441 status:Predicted	Caenorhabditis brenneri	CBN21716	K11141 - glutamyl aminopeptidase - 2.3e-18	na	IPR001930 - 0	na	Lva ; Emb ; early_eggs_laid ; Lvl ; Unc	Yes		http://www.nematode.net/Data/structure_files/caenorhabditis_brenneri/CBN21716.coil	http://www.nematode.net/Data/structure_files/caenorhabditis_brenneri/CBN21716.jufo	http://www.nematode.net/Data/structure_files/caenorhabditis_brenneri/CBN21716.psipred	http://www.nematode.net/Data/structure_files/caenorhabditis_brenneri/CBN21716.prof_rdb	http://www.nematode.net/Data/structure_files/caenorhabditis_brenneri/CBN21716.iupred	http://www.nematode.net/Data/structure_files/caenorhabditis_brenneri/CBN21716.ronn
ortho17taxa1231	T16G12.1 - CE36716 WBGene00011803 Aminopeptidase status:Partially_confirmed UniProt:Q22531 protein_id:CAA82971.4	Caenorhabditis elegans	T16G12.1	K11140 - aminopeptidase N - 7.8e-79	na	IPR001930 - 0.0 ; IPR006025 - 0.0	209889584 ; 47632317 ; 31233374 ; 31231427 ; 30728376 ; 526353 ; 209889149 ; 47671164 ; 103060209 ; 2423319 ; 2398987 ; 525527 ; 209888716 ; 523352 ; 526783 ; 526759 ; 525024 ; 209888715 ; 103029331 ; 209889150 ; 209889020 ; 523558 ; 209889585	Lva ; Emb ; early_eggs_laid ; Lvl ; Unc	Yes		http://www.nematode.net/Data/structure_files/caenorhabditis_elegans/T16G12.1.coil	http://www.nematode.net/Data/structure_files/caenorhabditis_elegans/T16G12_1.jufo	http://www.nematode.net/Data/structure_files/caenorhabditis_elegans/T16G12_1.psipred	http://www.nematode.net/Data/structure_files/caenorhabditis_elegans/T16G12_1.prof_rdb	http://www.nematode.net/Data/structure_files/caenorhabditis_elegans/T16G12_1.iupred	http://www.nematode.net/Data/structure_files/caenorhabditis_elegans/T16G12_1.ronn
ortho17taxa1231	CBG09901 - CBP35148 WBGene00031410 status:Predicted UniProt:A8X9X6_CAEBR	Caenorhabditis briggsae	CBG09901	K11140 - aminopeptidase N - 7.6e-73	na	IPR001930 - 0.0 ; IPR006025 - 0.0	na	Lva ; Emb ; early_eggs_laid ; Lvl ; Unc	Yes		http://www.nematode.net/Data/structure_files/caenorhabditis_briggsae/CBG09901.coil	http://www.nematode.net/Data/structure_files/caenorhabditis_briggsae/CBG09901.jufo	http://www.nematode.net/Data/structure_files/caenorhabditis_briggsae/CBG09901.psipred	http://www.nematode.net/Data/structure_files/caenorhabditis_briggsae/CBG09901.prof_rdb	http://www.nematode.net/Data/structure_files/caenorhabditis_briggsae/CBG09901.iupred	http://www.nematode.net/Data/structure_files/caenorhabditis_briggsae/CBG09901.ronn
ortho17taxa1231	CRE26335 - RP39448 WBGene00054476 status:Predicted	Caenorhabditis remanei	CRE26335	K11141 - glutamyl aminopeptidase - 1.0e-17	na	IPR001930 - 0	na	Lva ; Emb ; early_eggs_laid ; Lvl ; Unc	Yes		http://www.nematode.net/Data/structure_files/caenorhabditis_remanei/CRE26335.coil	http://www.nematode.net/Data/structure_files/caenorhabditis_remanei/CRE26335.jufo	http://www.nematode.net/Data/structure_files/caenorhabditis_remanei/CRE26335.psipred	http://www.nematode.net/Data/structure_files/caenorhabditis_remanei/CRE26335.prof_rdb	http://www.nematode.net/Data/structure_files/caenorhabditis_remanei/CRE26335.iupred	http://www.nematode.net/Data/structure_files/caenorhabditis_remanei/CRE26335.ronn
ortho17taxa1231	CBG20905 - CBP32885 WBGene00039809 status:Predicted UniProt:A8XYX1_CAEBR	Caenorhabditis briggsae	CBG20905	K11141 - glutamyl aminopeptidase - 3.1e-19	na	IPR001930 - 0.0	na	Lva ; Emb ; early_eggs_laid ; Lvl ; Unc	Yes		http://www.nematode.net/Data/structure_files/caenorhabditis_briggsae/CBG20905.coil	http://www.nematode.net/Data/structure_files/caenorhabditis_briggsae/CBG20905.jufo	http://www.nematode.net/Data/structure_files/caenorhabditis_briggsae/CBG20905.psipred	http://www.nematode.net/Data/structure_files/caenorhabditis_briggsae/CBG20905.prof_rdb	http://www.nematode.net/Data/structure_files/caenorhabditis_briggsae/CBG20905.iupred	http://www.nematode.net/Data/structure_files/caenorhabditis_briggsae/CBG20905.ronn
ortho17taxa1231	CJA28425 - JA21955 WBGene00183999 status:Predicted	Caenorhabditis japonica	CJA28425	K11140 - aminopeptidase N - 2.0e-38	na	IPR001930 - 3.3e-72	na	Lva ; Emb ; early_eggs_laid ; Lvl ; Unc	Yes		http://www.nematode.net/Data/structure_files/caenorhabditis_japonica/CJA28425.coil	http://www.nematode.net/Data/structure_files/caenorhabditis_japonica/CJA28425.jufo	http://www.nematode.net/Data/structure_files/caenorhabditis_japonica/CJA28425.psipred	http://www.nematode.net/Data/structure_files/caenorhabditis_japonica/CJA28425.prof_rdb	http://www.nematode.net/Data/structure_files/caenorhabditis_japonica/CJA28425.iupred	http://www.nematode.net/Data/structure_files/caenorhabditis_japonica/CJA28425.ronn
ortho17taxa1231	CJA09363 - JA03924 WBGene00128567 status:Predicted	Caenorhabditis japonica	CJA09363	K11141 - glutamyl aminopeptidase - 2.7e-18	na	IPR001930 - 0	na	Lva ; Emb ; early_eggs_laid ; Lvl ; Unc	Yes		http://www.nematode.net/Data/structure_files/caenorhabditis_japonica/CJA09363.coil	http://www.nematode.net/Data/structure_files/caenorhabditis_japonica/CJA09363.jufo	http://www.nematode.net/Data/structure_files/caenorhabditis_japonica/CJA09363.psipred	http://www.nematode.net/Data/structure_files/caenorhabditis_japonica/CJA09363.prof_rdb	http://www.nematode.net/Data/structure_files/caenorhabditis_japonica/CJA09363.iupred	http://www.nematode.net/Data/structure_files/caenorhabditis_japonica/CJA09363.ronn
ortho17taxa1209	F02D8.4 - CE41112 WBGene00008521 carboxypeptidase status:Confirmed UniProt:Q19121 protein_id:CAB01666.3	Caenorhabditis elegans	F02D8.4	K01298 - carboxypeptidase A2 - 4.0e-59	3d66_B - 6.9e-57 ; 3d66_C - 6.9e-57 ; 3d66_A - 6.9e-57 ; 3d67_B - 6.9e-57 ; 3d68_A - 1.1e-56 ; 3d67_A - 6.9e-57 ; 3d68_B - 1.1e-56 ; 3d68_C - 1.1e-56 ; 3dgv_A - 9.0e-55 ; 3d67_C - 6.9e-57	IPR000834 - 9.0E-124	18301939 ; 10927074 ; 103053044 ; 297777440 ; 102989384 ; 18274061 ; 30741973 ; 103044881 ; 103036852 ; 30738112 ; 297780367 ; 30738142 ; 103072733 ; 31233920	Let ; unclassified ; Lvl ; Unc ; Rup	Yes		http://www.nematode.net/Data/structure_files/caenorhabditis_elegans/F02D8.4.coil	http://www.nematode.net/Data/structure_files/caenorhabditis_elegans/F02D8_4.jufo	http://www.nematode.net/Data/structure_files/caenorhabditis_elegans/F02D8_4.psipred	http://www.nematode.net/Data/structure_files/caenorhabditis_elegans/F02D8_4.prof_rdb	http://www.nematode.net/Data/structure_files/caenorhabditis_elegans/F02D8_4.iupred	http://www.nematode.net/Data/structure_files/caenorhabditis_elegans/F02D8_4.ronn
ortho17taxa1209	CRE10936 - RP16565 WBGene00059179 locus:Cre-egl-21 status:Partially_confirmed	Caenorhabditis remanei	CRE10936	K01294 - carboxypeptidase E - 1.4e-239	1uwy_A - 7.8e-71 ; 1h8l_A - 2.9e-81 ; 1qmu_A - 2.9e-81 ; 2nsm_A - 8.3e-84	IPR000834 - 1.6e-58	75978658 ; 71180937 ; 75976688	Let ; unclassified ; Lvl ; Unc ; Rup	Yes		http://www.nematode.net/Data/structure_files/caenorhabditis_remanei/CRE10936.coil	http://www.nematode.net/Data/structure_files/caenorhabditis_remanei/CRE10936.jufo	http://www.nematode.net/Data/structure_files/caenorhabditis_remanei/CRE10936.psipred	http://www.nematode.net/Data/structure_files/caenorhabditis_remanei/CRE10936.prof_rdb	http://www.nematode.net/Data/structure_files/caenorhabditis_remanei/CRE10936.iupred	http://www.nematode.net/Data/structure_files/caenorhabditis_remanei/CRE10936.ronn
ortho17taxa1209	Tsp_12941 - no_desc	Trichinella spiralis	Tsp_12941	K01294 - carboxypeptidase E - 4.7e-88	2nsm_A - 1.8e-73	IPR000834 - 4.2e-20	21817817	Let ; unclassified ; Lvl ; Unc ; Rup	Yes		http://www.nematode.net/Data/structure_files/trichinella_spiralis/Tsp_12941.coil	http://www.nematode.net/Data/structure_files/trichinella_spiralis/Tsp_12941.jufo	http://www.nematode.net/Data/structure_files/trichinella_spiralis/Tsp_12941.psipred	http://www.nematode.net/Data/structure_files/trichinella_spiralis/Tsp_12941.prof_rdb	http://www.nematode.net/Data/structure_files/trichinella_spiralis/Tsp_12941.iupred	http://www.nematode.net/Data/structure_files/trichinella_spiralis/Tsp_12941.ronn
ortho17taxa1209	CJA18243 - JA28392 WBGene00137447 status:Predicted	Caenorhabditis japonica	CJA18243	K01291 - carboxypeptidase B - 4.9e-18	2pj3_B - 1.4e-17 ; 2pjb_B - 1.4e-17 ; 2pj3_C - 1.4e-17 ; 1kwm_B - 1.4e-18 ; 1zli_A - 2.9e-19 ; 2pj0_C - 1.4e-17 ; 2piz_C - 1.4e-17 ; 2piz_B - 1.4e-17 ; 2piz_A - 1.4e-17 ; 1kwm_A - 1.4e-18	IPR000834 - 3.8e-40	na	Let ; unclassified ; Lvl ; Unc ; Rup	Yes		http://www.nematode.net/Data/structure_files/caenorhabditis_japonica/CJA18243.coil	http://www.nematode.net/Data/structure_files/caenorhabditis_japonica/CJA18243.jufo	http://www.nematode.net/Data/structure_files/caenorhabditis_japonica/CJA18243.psipred	http://www.nematode.net/Data/structure_files/caenorhabditis_japonica/CJA18243.prof_rdb	http://www.nematode.net/Data/structure_files/caenorhabditis_japonica/CJA18243.iupred	http://www.nematode.net/Data/structure_files/caenorhabditis_japonica/CJA18243.ronn
ortho17taxa1209	CJA08781 - JA06967 WBGene00127985 locus:Cjp-egl-21 status:Partially_confirmed	Caenorhabditis japonica	CJA08781	K01294 - carboxypeptidase E - 1.6e-227	1uwy_A - 3.7e-42 ; 2nsm_A - 2.9e-81	IPR000834 - 2.4e-56	171948825 ; 171961337 ; 171951746 ; 171949552 ; 171961140 ; 171952909 ; 171949553	Let ; unclassified ; Lvl ; Unc ; Rup	Yes		http://www.nematode.net/Data/structure_files/caenorhabditis_japonica/CJA08781.coil	http://www.nematode.net/Data/structure_files/caenorhabditis_japonica/CJA08781.jufo	http://www.nematode.net/Data/structure_files/caenorhabditis_japonica/CJA08781.psipred	http://www.nematode.net/Data/structure_files/caenorhabditis_japonica/CJA08781.prof_rdb	http://www.nematode.net/Data/structure_files/caenorhabditis_japonica/CJA08781.iupred	http://www.nematode.net/Data/structure_files/caenorhabditis_japonica/CJA08781.ronn
ortho17taxa1209	CBG14938 - CBP29345 WBGene00035312 status:Predicted UniProt:A8XL18_CAEBR	Caenorhabditis briggsae	CBG14938	K01298 - carboxypeptidase A2 - 1.3e-83	2boa_B - 9.0e-56 ; 2boa_A - 9.0e-56 ; 2pj3_C - 1.1e-51 ; 1kwm_B - 1.5e-61 ; 1zli_A - 2.8e-53 ; 1dtd_A - 5.4e-57 ; 1nsa_A - 1.6e-58 ; 1aye_A - 1.5e-59 ; 1kwm_A - 1.5e-61 ; 3glj_A - 7.1e-60	IPR003146 - 1.4000004576398199E-8 ; IPR000834 - 0.0	na	Let ; unclassified ; Lvl ; Unc ; Rup	Yes		http://www.nematode.net/Data/structure_files/caenorhabditis_briggsae/CBG14938.coil	http://www.nematode.net/Data/structure_files/caenorhabditis_briggsae/CBG14938.jufo	http://www.nematode.net/Data/structure_files/caenorhabditis_briggsae/CBG14938.psipred	http://www.nematode.net/Data/structure_files/caenorhabditis_briggsae/CBG14938.prof_rdb	http://www.nematode.net/Data/structure_files/caenorhabditis_briggsae/CBG14938.iupred	http://www.nematode.net/Data/structure_files/caenorhabditis_briggsae/CBG14938.ronn
ortho17taxa1209	Tsp_00258 - no_desc	Trichinella spiralis	Tsp_00258	K07752 - carboxypeptidase D - 3.5e-108	na	IPR000834 - 4.2e-42	148303107 ; 157958530 ; 148302153	Let ; unclassified ; Lvl ; Unc ; Rup	Yes	Yes (1 spanner)	http://www.nematode.net/Data/structure_files/trichinella_spiralis/Tsp_00258.coil	http://www.nematode.net/Data/structure_files/trichinella_spiralis/Tsp_00258.jufo	http://www.nematode.net/Data/structure_files/trichinella_spiralis/Tsp_00258.psipred	http://www.nematode.net/Data/structure_files/trichinella_spiralis/Tsp_00258.prof_rdb	http://www.nematode.net/Data/structure_files/trichinella_spiralis/Tsp_00258.iupred	http://www.nematode.net/Data/structure_files/trichinella_spiralis/Tsp_00258.ronn
ortho17taxa1209	CRE29719 - RP28676 WBGene00060079 status:Predicted	Caenorhabditis remanei	CRE29719	K07752 - carboxypeptidase D - 0.	na	IPR000834 - NA	na	Let ; unclassified ; Lvl ; Unc ; Rup	Yes	Yes (1 spanner)	http://www.nematode.net/Data/structure_files/caenorhabditis_remanei/CRE29719.coil	http://www.nematode.net/Data/structure_files/caenorhabditis_remanei/CRE29719.jufo	http://www.nematode.net/Data/structure_files/caenorhabditis_remanei/CRE29719.psipred	http://www.nematode.net/Data/structure_files/caenorhabditis_remanei/CRE29719.prof_rdb	http://www.nematode.net/Data/structure_files/caenorhabditis_remanei/CRE29719.iupred	http://www.nematode.net/Data/structure_files/caenorhabditis_remanei/CRE29719.ronn
ortho17taxa1209	W01A8.6 - CE41269 WBGene00012168 carboxypeptidase b like status:Confirmed UniProt:Q23099 protein_id:CAN99672.1	Caenorhabditis elegans	W01A8.6	K01298 - carboxypeptidase A2 - 7.8e-63	2pj3_B - 2.4e-31 ; 2pj3_C - 2.4e-31 ; 1kwm_B - 5.5e-32 ; 1zli_A - 3.4e-32 ; 2pj0_C - 2.4e-31 ; 2piz_B - 2.4e-31 ; 1dtd_A - 5.5e-32 ; 2piz_A - 2.4e-31 ; 1kwm_A - 5.5e-32 ; 3glj_A - 2.4e-31	IPR000834 - 1.0999999999999999E-116	102997509 ; 102997492	Let ; unclassified ; Lvl ; Unc ; Rup	Yes		http://www.nematode.net/Data/structure_files/caenorhabditis_elegans/W01A8.6.coil	http://www.nematode.net/Data/structure_files/caenorhabditis_elegans/W01A8_6.jufo	http://www.nematode.net/Data/structure_files/caenorhabditis_elegans/W01A8_6.psipred	http://www.nematode.net/Data/structure_files/caenorhabditis_elegans/W01A8_6.prof_rdb	http://www.nematode.net/Data/structure_files/caenorhabditis_elegans/W01A8_6.iupred	http://www.nematode.net/Data/structure_files/caenorhabditis_elegans/W01A8_6.ronn
ortho17taxa1209	T27A8.1 - CE35629 WBGene00012073 carboxypeptidase status:Partially_confirmed UniProt:Q22825 protein_id:CAA92226.2	Caenorhabditis elegans	T27A8.1	K07752 - carboxypeptidase D - 8.6e-92	1uwy_A - 8.1e-70 ; 1h8l_A - 7.4e-92 ; 1qmu_A - 7.4e-92 ; 2nsm_A - 4.3e-55	IPR000834 - 0.0	297787272 ; 18306836 ; 47667349 ; 30741156 ; 18279059 ; 2376168 ; 2361713 ; 47657589 ; 297784373 ; 30744619 ; 47596146 ; 47624801 ; 297787273 ; 2376261	Let ; unclassified ; Lvl ; Unc ; Rup	Yes	Yes (1 spanner)	http://www.nematode.net/Data/structure_files/caenorhabditis_elegans/T27A8.1.coil	http://www.nematode.net/Data/structure_files/caenorhabditis_elegans/T27A8_1.jufo	http://www.nematode.net/Data/structure_files/caenorhabditis_elegans/T27A8_1.psipred	http://www.nematode.net/Data/structure_files/caenorhabditis_elegans/T27A8_1.prof_rdb	http://www.nematode.net/Data/structure_files/caenorhabditis_elegans/T27A8_1.iupred	http://www.nematode.net/Data/structure_files/caenorhabditis_elegans/T27A8_1.ronn
ortho17taxa1209	CJA15442 - JA17128 WBGene00134646 status:Predicted	Caenorhabditis japonica	CJA15442	K07752 - carboxypeptidase D - 5.1e-92	1uwy_A - 2.2e-69 ; 1h8l_A - 5.0e-93 ; 1qmu_A - 5.0e-93 ; 2nsm_A - 4.0e-52	IPR000834 - NA	na	Let ; unclassified ; Lvl ; Unc ; Rup	Yes	Yes (1 spanner)	http://www.nematode.net/Data/structure_files/caenorhabditis_japonica/CJA15442.coil	http://www.nematode.net/Data/structure_files/caenorhabditis_japonica/CJA15442.jufo	http://www.nematode.net/Data/structure_files/caenorhabditis_japonica/CJA15442.psipred	http://www.nematode.net/Data/structure_files/caenorhabditis_japonica/CJA15442.prof_rdb	http://www.nematode.net/Data/structure_files/caenorhabditis_japonica/CJA15442.iupred	http://www.nematode.net/Data/structure_files/caenorhabditis_japonica/CJA15442.ronn
ortho17taxa1209	CJA15367 - JA24706 WBGene00134571 status:Predicted	Caenorhabditis japonica	CJA15367	K07752 - carboxypeptidase D - 0.	na	IPR000834 - 2.4e-100	na	Let ; unclassified ; Lvl ; Unc ; Rup	Yes		http://www.nematode.net/Data/structure_files/caenorhabditis_japonica/CJA15367.coil	http://www.nematode.net/Data/structure_files/caenorhabditis_japonica/CJA15367.jufo	http://www.nematode.net/Data/structure_files/caenorhabditis_japonica/CJA15367.psipred	http://www.nematode.net/Data/structure_files/caenorhabditis_japonica/CJA15367.prof_rdb	http://www.nematode.net/Data/structure_files/caenorhabditis_japonica/CJA15367.iupred	http://www.nematode.net/Data/structure_files/caenorhabditis_japonica/CJA15367.ronn
ortho17taxa1209	CBN02758 - CN01293 WBGene00141483 locus:Cbn-egl-21 status:Partially_confirmed	Caenorhabditis brenneri	CBN02758	K01294 - carboxypeptidase E - 2.6e-229	2nsm_A - 2.8e-83	IPR000834 - 1e-16	171937570 ; 171931543 ; 171924190 ; 171936750	Let ; unclassified ; Lvl ; Unc ; Rup	Yes		http://www.nematode.net/Data/structure_files/caenorhabditis_brenneri/CBN02758.coil	http://www.nematode.net/Data/structure_files/caenorhabditis_brenneri/CBN02758.jufo	http://www.nematode.net/Data/structure_files/caenorhabditis_brenneri/CBN02758.psipred	http://www.nematode.net/Data/structure_files/caenorhabditis_brenneri/CBN02758.prof_rdb	http://www.nematode.net/Data/structure_files/caenorhabditis_brenneri/CBN02758.iupred	http://www.nematode.net/Data/structure_files/caenorhabditis_brenneri/CBN02758.ronn
ortho17taxa1209	GENEPREDICTION_SNAP300000082859 - no_desc	Pristionchus pacificus	GENEPREDICTION_SNAP300000082859	K01298 - carboxypeptidase A2 - 2.2e-27	na	IPR003146 - 4.8e-11	na	Let ; unclassified ; Lvl ; Unc ; Rup	Yes		http://www.nematode.net/Data/structure_files/pristionchus_pacificus/GENEPREDICTION_SNAP300000082859.coil	http://www.nematode.net/Data/structure_files/pristionchus_pacificus/GENEPREDICTION_SNAP300000082859.jufo	http://www.nematode.net/Data/structure_files/pristionchus_pacificus/GENEPREDICTION_SNAP300000082859.psipred	http://www.nematode.net/Data/structure_files/pristionchus_pacificus/GENEPREDICTION_SNAP300000082859.prof_rdb	http://www.nematode.net/Data/structure_files/pristionchus_pacificus/GENEPREDICTION_SNAP300000082859.iupred	http://www.nematode.net/Data/structure_files/pristionchus_pacificus/GENEPREDICTION_SNAP300000082859.ronn
ortho17taxa1209	CRE20720 - RP33704 WBGene00060959 status:Partially_confirmed	Caenorhabditis remanei	CRE20720	K01298 - carboxypeptidase A2 - 2.2e-257	na	IPR003146 - 6.8e-12 ; IPR000834 - 3e-139	75976835	Let ; unclassified ; Lvl ; Unc ; Rup	Yes		http://www.nematode.net/Data/structure_files/caenorhabditis_remanei/CRE20720.coil	http://www.nematode.net/Data/structure_files/caenorhabditis_remanei/CRE20720.jufo	http://www.nematode.net/Data/structure_files/caenorhabditis_remanei/CRE20720.psipred	http://www.nematode.net/Data/structure_files/caenorhabditis_remanei/CRE20720.prof_rdb	http://www.nematode.net/Data/structure_files/caenorhabditis_remanei/CRE20720.iupred	http://www.nematode.net/Data/structure_files/caenorhabditis_remanei/CRE20720.ronn
ortho17taxa1209	CRE04950 - RP35512 WBGene00064341 status:Predicted	Caenorhabditis remanei	CRE04950	K01298 - carboxypeptidase A2 - 4.6e-58	3d66_B - 4.2e-57 ; 3d66_C - 4.2e-57 ; 3d66_A - 4.2e-57 ; 3d67_B - 4.2e-57 ; 3d68_A - 1.1e-56 ; 3d67_A - 4.2e-57 ; 3d68_B - 1.1e-56 ; 3d68_C - 1.1e-56 ; 3d67_C - 4.2e-57 ; 3glj_A - 2.4e-54	IPR000834 - 5e-13	na	Let ; unclassified ; Lvl ; Unc ; Rup	Yes		http://www.nematode.net/Data/structure_files/caenorhabditis_remanei/CRE04950.coil	http://www.nematode.net/Data/structure_files/caenorhabditis_remanei/CRE04950.jufo	http://www.nematode.net/Data/structure_files/caenorhabditis_remanei/CRE04950.psipred	http://www.nematode.net/Data/structure_files/caenorhabditis_remanei/CRE04950.prof_rdb	http://www.nematode.net/Data/structure_files/caenorhabditis_remanei/CRE04950.iupred	http://www.nematode.net/Data/structure_files/caenorhabditis_remanei/CRE04950.ronn
ortho17taxa1209	CBG11596 - CBP35845 WBGene00032698 status:Predicted UniProt:A8XDL1_CAEBR	Caenorhabditis briggsae	CBG11596	K01300 - carboxypeptidase B2 (plasma, carboxypeptidase U) - 8.5e-57	3d66_B - 3.8e-56 ; 3d66_C - 3.8e-56 ; 3d66_A - 3.8e-56 ; 3d67_B - 3.8e-56 ; 2boa_A - 3.0e-55 ; 3d68_A - 6.2e-56 ; 3d67_A - 3.8e-56 ; 3d68_B - 6.2e-56 ; 3d68_C - 6.2e-56 ; 3d67_C - 3.8e-56	IPR000834 - 1.1999906342192398E-122	na	Let ; unclassified ; Lvl ; Unc ; Rup	Yes		http://www.nematode.net/Data/structure_files/caenorhabditis_briggsae/CBG11596.coil	http://www.nematode.net/Data/structure_files/caenorhabditis_briggsae/CBG11596.jufo	http://www.nematode.net/Data/structure_files/caenorhabditis_briggsae/CBG11596.psipred	http://www.nematode.net/Data/structure_files/caenorhabditis_briggsae/CBG11596.prof_rdb	http://www.nematode.net/Data/structure_files/caenorhabditis_briggsae/CBG11596.iupred	http://www.nematode.net/Data/structure_files/caenorhabditis_briggsae/CBG11596.ronn
ortho17taxa1209	CBG12487 - CBP27641 WBGene00033432 status:Predicted UniProt:A8XFV8_CAEBR	Caenorhabditis briggsae	CBG12487	K07752 - carboxypeptidase D - 0.	na	IPR000834 - 0.0	na	Let ; unclassified ; Lvl ; Unc ; Rup	Yes	Yes (1 spanner)	http://www.nematode.net/Data/structure_files/caenorhabditis_briggsae/CBG12487.coil	http://www.nematode.net/Data/structure_files/caenorhabditis_briggsae/CBG12487.jufo	http://www.nematode.net/Data/structure_files/caenorhabditis_briggsae/CBG12487.psipred	http://www.nematode.net/Data/structure_files/caenorhabditis_briggsae/CBG12487.prof_rdb	http://www.nematode.net/Data/structure_files/caenorhabditis_briggsae/CBG12487.iupred	http://www.nematode.net/Data/structure_files/caenorhabditis_briggsae/CBG12487.ronn
ortho17taxa1209	Tsp_07700 - no_desc	Trichinella spiralis	Tsp_07700	K01294 - carboxypeptidase E - 1.8e-77	2nsm_A - 2.7e-62	IPR000834 - NA	na	Let ; unclassified ; Lvl ; Unc ; Rup	Yes		http://www.nematode.net/Data/structure_files/trichinella_spiralis/Tsp_07700.coil	http://www.nematode.net/Data/structure_files/trichinella_spiralis/Tsp_07700.jufo	http://www.nematode.net/Data/structure_files/trichinella_spiralis/Tsp_07700.psipred	http://www.nematode.net/Data/structure_files/trichinella_spiralis/Tsp_07700.prof_rdb	http://www.nematode.net/Data/structure_files/trichinella_spiralis/Tsp_07700.iupred	http://www.nematode.net/Data/structure_files/trichinella_spiralis/Tsp_07700.ronn
ortho17taxa1209	15161.m00150 - Zinc carboxypeptidase family protein	Brugia malayi	15161.m00150	K01294 - carboxypeptidase E - 9.5e-145	1uwy_A - 4.8e-49 ; 1h8l_A - 3.3e-80 ; 1qmu_A - 3.3e-80 ; 2nsm_A - 4.8e-88	IPR000834 - 2.9000035467795807E-41	3237147 ; 28611277	Let ; unclassified ; Lvl ; Unc ; Rup	Yes		http://www.nematode.net/Data/structure_files/brugia_malayi/15161.m00150.coil	http://www.nematode.net/Data/structure_files/brugia_malayi/15161_m00150.jufo	http://www.nematode.net/Data/structure_files/brugia_malayi/15161_m00150.psipred	http://www.nematode.net/Data/structure_files/brugia_malayi/15161_m00150.prof_rdb	http://www.nematode.net/Data/structure_files/brugia_malayi/15161_m00150.iupred	http://www.nematode.net/Data/structure_files/brugia_malayi/15161_m00150.ronn
ortho17taxa1209	F59A3.1 - CE30548 WBGene00019074 carboxypeptidase status:Partially_confirmed UniProt:P91359 protein_id:AAB37821.3	Caenorhabditis elegans	F59A3.1	K07752 - carboxypeptidase D - 0.	na	IPR000834 - 0.0	297755276 ; 47661399 ; 2399787 ; 2398888 ; 297784210 ; 2424451 ; 18278997 ; 297764017 ; 30729751 ; 2361917 ; 2376491 ; 2423005 ; 523936 ; 297784212 ; 18318723 ; 2389856 ; 47706157 ; 2423728 ; 18306766 ; 2419958 ; 47724364 ; 47656126 ; 103048303 ; 47721718 ; 1105468 ; 2399332 ; 103070187 ; 47595424 ; 297784209 ; 527186 ; 30749144 ; 47598060 ; 18282542 ; 2421787 ; 297784211 ; 297784213 ; 1116297 ; …	Let ; unclassified ; Lvl ; Unc ; Rup	Yes	Yes (1 spanner)	http://www.nematode.net/Data/structure_files/caenorhabditis_elegans/F59A3.1.coil	http://www.nematode.net/Data/structure_files/caenorhabditis_elegans/F59A3_1.jufo	http://www.nematode.net/Data/structure_files/caenorhabditis_elegans/F59A3_1.psipred	http://www.nematode.net/Data/structure_files/caenorhabditis_elegans/F59A3_1.prof_rdb	http://www.nematode.net/Data/structure_files/caenorhabditis_elegans/F59A3_1.iupred	http://www.nematode.net/Data/structure_files/caenorhabditis_elegans/F59A3_1.ronn
ortho17taxa1209	CRE27668 - RP44430 WBGene00063267 status:Predicted	Caenorhabditis remanei	CRE27668	K07752 - carboxypeptidase D - 3.1e-91	1uwy_A - 3.9e-70 ; 1h8l_A - 2.8e-92 ; 1qmu_A - 2.8e-92 ; 2nsm_A - 1.1e-51	IPR000834 - 3.1e-51	na	Let ; unclassified ; Lvl ; Unc ; Rup	Yes	Yes (1 spanner)	http://www.nematode.net/Data/structure_files/caenorhabditis_remanei/CRE27668.coil	http://www.nematode.net/Data/structure_files/caenorhabditis_remanei/CRE27668.jufo	http://www.nematode.net/Data/structure_files/caenorhabditis_remanei/CRE27668.psipred	http://www.nematode.net/Data/structure_files/caenorhabditis_remanei/CRE27668.prof_rdb	http://www.nematode.net/Data/structure_files/caenorhabditis_remanei/CRE27668.iupred	http://www.nematode.net/Data/structure_files/caenorhabditis_remanei/CRE27668.ronn
ortho17taxa1209	F01D4.4 - CE09156 WBGene00001189 locus:egl-21 zinc carboxypeptidase status:Confirmed UniProt:O17754 protein_id:CAB02881.1	Caenorhabditis elegans	F01D4.4	K01294 - carboxypeptidase E - 6.4e-258	1uwy_A - 1.3e-70 ; 1h8l_A - 3.2e-82 ; 1qmu_A - 3.2e-82 ; 2nsm_A - 3.6e-83	IPR000834 - 3.5000000000001994E-58	14839811 ; 47676023 ; 14857994 ; 18324145 ; 47634205 ; 47665145 ; 18245511 ; 18287553 ; 47724448 ; 47622037 ; 18244045 ; 18320494 ; 18269829 ; 47674675 ; 18248754 ; 18299434 ; 18315934 ; 524452 ; 47598702 ; 18272502 ; 18300681 ; 18244448 ; 18290424 ; 18289858 ; 18286109 ; 47704435 ; 47594406 ; 18292703 ; 18284511 ; 1116624 ; 18304909 ; 18244042 ; 14858284 ; 18281543 ; 47705052 ; 56082591 ; 148320…	Let ; unclassified ; Lvl ; Unc ; Rup	Yes		http://www.nematode.net/Data/structure_files/caenorhabditis_elegans/F01D4.4.coil	http://www.nematode.net/Data/structure_files/caenorhabditis_elegans/F01D4_4.jufo	http://www.nematode.net/Data/structure_files/caenorhabditis_elegans/F01D4_4.psipred	http://www.nematode.net/Data/structure_files/caenorhabditis_elegans/F01D4_4.prof_rdb	http://www.nematode.net/Data/structure_files/caenorhabditis_elegans/F01D4_4.iupred	http://www.nematode.net/Data/structure_files/caenorhabditis_elegans/F01D4_4.ronn
ortho17taxa1209	CBN23368 - CN08763 WBGene00162093 status:Predicted	Caenorhabditis brenneri	CBN23368	K01298 - carboxypeptidase A2 - 1.1e-61	2c1c_A - 6.3e-31 ; 3d66_A - 1.2e-29 ; 3d67_B - 1.2e-29 ; 3lms_A - 1.2e-29 ; 1kwm_B - 7.0e-32 ; 1zli_A - 4.3e-32 ; 1dtd_A - 3.4e-32 ; 2c1c_B - 6.3e-31 ; 1kwm_A - 7.0e-32	IPR000834 - 1.1e-109	na	Let ; unclassified ; Lvl ; Unc ; Rup	Yes		http://www.nematode.net/Data/structure_files/caenorhabditis_brenneri/CBN23368.coil	http://www.nematode.net/Data/structure_files/caenorhabditis_brenneri/CBN23368.jufo	http://www.nematode.net/Data/structure_files/caenorhabditis_brenneri/CBN23368.psipred	http://www.nematode.net/Data/structure_files/caenorhabditis_brenneri/CBN23368.prof_rdb	http://www.nematode.net/Data/structure_files/caenorhabditis_brenneri/CBN23368.iupred	http://www.nematode.net/Data/structure_files/caenorhabditis_brenneri/CBN23368.ronn
ortho17taxa1209	CBN01178 - CN31807 WBGene00139903 status:Partially_confirmed	Caenorhabditis brenneri	CBN01178	K07752 - carboxypeptidase D - 2.5e-98	1uwy_A - 2.7e-71 ; 1h8l_A - 8.6e-98 ; 1qmu_A - 8.6e-98 ; 2nsm_A - 1.0e-55	IPR000834 - NA	171928082	Let ; unclassified ; Lvl ; Unc ; Rup	Yes		http://www.nematode.net/Data/structure_files/caenorhabditis_brenneri/CBN01178.coil	http://www.nematode.net/Data/structure_files/caenorhabditis_brenneri/CBN01178.jufo	http://www.nematode.net/Data/structure_files/caenorhabditis_brenneri/CBN01178.psipred	http://www.nematode.net/Data/structure_files/caenorhabditis_brenneri/CBN01178.prof_rdb	http://www.nematode.net/Data/structure_files/caenorhabditis_brenneri/CBN01178.iupred	http://www.nematode.net/Data/structure_files/caenorhabditis_brenneri/CBN01178.ronn
ortho17taxa1209	Y18H1A.9 - CE30212 WBGene00021213 status:Partially_confirmed UniProt:Q9BL88 protein_id:AAK21512.2	Caenorhabditis elegans	Y18H1A.9	K01298 - carboxypeptidase A2 - 1.1e-271	na	IPR003146 - 1.5999988934925197E-11 ; IPR000834 - 0.0	5569234 ; 5556102 ; 47710164 ; 5560851 ; 51717128 ; 47637173 ; 14836863 ; 2377315 ; 297754121 ; 47633153 ; 47671598 ; 5575317 ; 14855101 ; 2362700 ; 47673639 ; 47725984 ; 51717125	Let ; unclassified ; Lvl ; Unc ; Rup	Yes		http://www.nematode.net/Data/structure_files/caenorhabditis_elegans/Y18H1A.9.coil	http://www.nematode.net/Data/structure_files/caenorhabditis_elegans/Y18H1A_9.jufo	http://www.nematode.net/Data/structure_files/caenorhabditis_elegans/Y18H1A_9.psipred	http://www.nematode.net/Data/structure_files/caenorhabditis_elegans/Y18H1A_9.prof_rdb	http://www.nematode.net/Data/structure_files/caenorhabditis_elegans/Y18H1A_9.iupred	http://www.nematode.net/Data/structure_files/caenorhabditis_elegans/Y18H1A_9.ronn
ortho17taxa1209	CBG16407 - CBP18683 WBGene00036354 status:Predicted UniProt:A8XNI3_CAEBR	Caenorhabditis briggsae	CBG16407	K07752 - carboxypeptidase D - 2.0e-97	1uwy_A - 9.0e-71 ; 1h8l_A - 3.7e-97 ; 1qmu_A - 3.7e-97 ; 2nsm_A - 2.7e-55	IPR000834 - 0.0	na	Let ; unclassified ; Lvl ; Unc ; Rup	Yes	Yes (1 spanner)	http://www.nematode.net/Data/structure_files/caenorhabditis_briggsae/CBG16407.coil	http://www.nematode.net/Data/structure_files/caenorhabditis_briggsae/CBG16407.jufo	http://www.nematode.net/Data/structure_files/caenorhabditis_briggsae/CBG16407.psipred	http://www.nematode.net/Data/structure_files/caenorhabditis_briggsae/CBG16407.prof_rdb	http://www.nematode.net/Data/structure_files/caenorhabditis_briggsae/CBG16407.iupred	http://www.nematode.net/Data/structure_files/caenorhabditis_briggsae/CBG16407.ronn
ortho17taxa1209	GENEPREDICTION_SNAP300000084667 - no_desc	Pristionchus pacificus	GENEPREDICTION_SNAP300000084667	K01298 - carboxypeptidase A2 - 1.2e-98	2boa_B - 3.3e-57 ; 2bo9_A - 5.1e-52 ; 2boa_A - 3.3e-57 ; 2pj3_C - 1.7e-46 ; 1dtd_A - 3.6e-51 ; 1aye_A - 6.6e-52 ; 2piz_A - 1.7e-46 ; 2bo9_C - 5.1e-52 ; 2pcu_A - 3.6e-51 ; 3glj_A - 2.4e-47	IPR003146 - 0.0024 ; IPR000834 - 3.3e-130	na	Let ; unclassified ; Lvl ; Unc ; Rup	Yes		http://www.nematode.net/Data/structure_files/pristionchus_pacificus/GENEPREDICTION_SNAP300000084667.coil	http://www.nematode.net/Data/structure_files/pristionchus_pacificus/GENEPREDICTION_SNAP300000084667.jufo	http://www.nematode.net/Data/structure_files/pristionchus_pacificus/GENEPREDICTION_SNAP300000084667.psipred	http://www.nematode.net/Data/structure_files/pristionchus_pacificus/GENEPREDICTION_SNAP300000084667.prof_rdb	http://www.nematode.net/Data/structure_files/pristionchus_pacificus/GENEPREDICTION_SNAP300000084667.iupred	http://www.nematode.net/Data/structure_files/pristionchus_pacificus/GENEPREDICTION_SNAP300000084667.ronn
ortho17taxa1209	CBG08337 - CBP02040 WBGene00030149 locus:Cbr-egl-21 status:Partially_confirmed UniProt:A8X6C1_CAEBR	Caenorhabditis briggsae	CBG08337	K01294 - carboxypeptidase E - 2.8e-239	1uwy_A - 1.4e-71 ; 1h8l_A - 1.6e-82 ; 1qmu_A - 1.6e-82 ; 2nsm_A - 1.4e-83	IPR000834 - 1.7999999999999698E-57	753987	Let ; unclassified ; Lvl ; Unc ; Rup	Yes		http://www.nematode.net/Data/structure_files/caenorhabditis_briggsae/CBG08337.coil	http://www.nematode.net/Data/structure_files/caenorhabditis_briggsae/CBG08337.jufo	http://www.nematode.net/Data/structure_files/caenorhabditis_briggsae/CBG08337.psipred	http://www.nematode.net/Data/structure_files/caenorhabditis_briggsae/CBG08337.prof_rdb	http://www.nematode.net/Data/structure_files/caenorhabditis_briggsae/CBG08337.iupred	http://www.nematode.net/Data/structure_files/caenorhabditis_briggsae/CBG08337.ronn
ortho17taxa1209	CJA07059 - JA34649 WBGene00126263 status:Partially_confirmed	Caenorhabditis japonica	CJA07059	K01298 - carboxypeptidase A2 - 9.8e-56	2boa_B - 8.7e-44 ; 1aye_A - 7.8e-45 ; 2boa_A - 8.7e-44	IPR003146 - 4.4e-09 ; IPR000834 - 1.1e-11	171954733	Let ; unclassified ; Lvl ; Unc ; Rup	Yes		http://www.nematode.net/Data/structure_files/caenorhabditis_japonica/CJA07059.coil	http://www.nematode.net/Data/structure_files/caenorhabditis_japonica/CJA07059.jufo	http://www.nematode.net/Data/structure_files/caenorhabditis_japonica/CJA07059.psipred	http://www.nematode.net/Data/structure_files/caenorhabditis_japonica/CJA07059.prof_rdb	http://www.nematode.net/Data/structure_files/caenorhabditis_japonica/CJA07059.iupred	http://www.nematode.net/Data/structure_files/caenorhabditis_japonica/CJA07059.ronn
ortho17taxa1209	CBG05158 - CBP26308 WBGene00027675 status:Predicted UniProt:A8WZ51_CAEBR	Caenorhabditis briggsae	CBG05158	K01298 - carboxypeptidase A2 - 1.1e-182	1pca_A - 5.5e-50 ; 1aye_A - 3.4e-54	IPR003146 - 2.1999990098070798E-13 ; IPR000834 - 0.0	na	Let ; unclassified ; Lvl ; Unc ; Rup	Yes		http://www.nematode.net/Data/structure_files/caenorhabditis_briggsae/CBG05158.coil	http://www.nematode.net/Data/structure_files/caenorhabditis_briggsae/CBG05158.jufo	http://www.nematode.net/Data/structure_files/caenorhabditis_briggsae/CBG05158.psipred	http://www.nematode.net/Data/structure_files/caenorhabditis_briggsae/CBG05158.prof_rdb	http://www.nematode.net/Data/structure_files/caenorhabditis_briggsae/CBG05158.iupred	http://www.nematode.net/Data/structure_files/caenorhabditis_briggsae/CBG05158.ronn
ortho17taxa1209	CBN11970 - CN26729 WBGene00150695 status:Predicted	Caenorhabditis brenneri	CBN11970	K07752 - carboxypeptidase D - 0.	na	IPR000834 - NA	na	Let ; unclassified ; Lvl ; Unc ; Rup	Yes	Yes (1 spanner)	http://www.nematode.net/Data/structure_files/caenorhabditis_brenneri/CBN11970.coil	http://www.nematode.net/Data/structure_files/caenorhabditis_brenneri/CBN11970.jufo	http://www.nematode.net/Data/structure_files/caenorhabditis_brenneri/CBN11970.psipred	http://www.nematode.net/Data/structure_files/caenorhabditis_brenneri/CBN11970.prof_rdb	http://www.nematode.net/Data/structure_files/caenorhabditis_brenneri/CBN11970.iupred	http://www.nematode.net/Data/structure_files/caenorhabditis_brenneri/CBN11970.ronn
ortho17taxa1209	CRE28037 - RP28227 WBGene00056452 status:Predicted	Caenorhabditis remanei	CRE28037	K01298 - carboxypeptidase A2 - 1.7e-83	na	IPR003146 - 6.8e-08 ; IPR000834 - 7.9e-125	na	Let ; unclassified ; Lvl ; Unc ; Rup	Yes		http://www.nematode.net/Data/structure_files/caenorhabditis_remanei/CRE28037.coil	http://www.nematode.net/Data/structure_files/caenorhabditis_remanei/CRE28037.jufo	http://www.nematode.net/Data/structure_files/caenorhabditis_remanei/CRE28037.psipred	http://www.nematode.net/Data/structure_files/caenorhabditis_remanei/CRE28037.prof_rdb	http://www.nematode.net/Data/structure_files/caenorhabditis_remanei/CRE28037.iupred	http://www.nematode.net/Data/structure_files/caenorhabditis_remanei/CRE28037.ronn
ortho17taxa1209	GENEPREDICTION_SNAP300000080556 - no_desc	Pristionchus pacificus	GENEPREDICTION_SNAP300000080556	K07752 - carboxypeptidase D - 1.0e-86	1uwy_A - 9.6e-67 ; 1h8l_A - 5.4e-89 ; 1qmu_A - 5.4e-89 ; 2nsm_A - 5.7e-69	IPR000834 - 2.2e-85	na	Let ; unclassified ; Lvl ; Unc ; Rup	Yes		http://www.nematode.net/Data/structure_files/pristionchus_pacificus/GENEPREDICTION_SNAP300000080556.coil	http://www.nematode.net/Data/structure_files/pristionchus_pacificus/GENEPREDICTION_SNAP300000080556.jufo	http://www.nematode.net/Data/structure_files/pristionchus_pacificus/GENEPREDICTION_SNAP300000080556.psipred	http://www.nematode.net/Data/structure_files/pristionchus_pacificus/GENEPREDICTION_SNAP300000080556.prof_rdb	http://www.nematode.net/Data/structure_files/pristionchus_pacificus/GENEPREDICTION_SNAP300000080556.iupred	http://www.nematode.net/Data/structure_files/pristionchus_pacificus/GENEPREDICTION_SNAP300000080556.ronn
ortho17taxa1169	T25D3.3 - CE36021 WBGene00020797 serine/threonine dehydratase status:Partially_confirmed UniProt:Q965I8 protein_id:AAK84579.2	Caenorhabditis elegans	T25D3.3	K01738 - cysteine synthase - 6.3e-45	na	IPR006025 - 0.0	30730658 ; 297757049 ; 30734590 ; 297757048 ; 103031384 ; 102993955 ; 297757050	Emb	Yes		http://www.nematode.net/Data/structure_files/caenorhabditis_elegans/T25D3.3.coil	http://www.nematode.net/Data/structure_files/caenorhabditis_elegans/T25D3_3.jufo	http://www.nematode.net/Data/structure_files/caenorhabditis_elegans/T25D3_3.psipred	http://www.nematode.net/Data/structure_files/caenorhabditis_elegans/T25D3_3.prof_rdb	http://www.nematode.net/Data/structure_files/caenorhabditis_elegans/T25D3_3.iupred	http://www.nematode.net/Data/structure_files/caenorhabditis_elegans/T25D3_3.ronn
ortho17taxa1164	GENEPREDICTION_SNAP300000061824 - no_desc	Pristionchus pacificus	GENEPREDICTION_SNAP300000061824	na	na	IPR000169 - NA	na	Egl ; Slu ; Emb ; Ste ; Unc ; Cyk ; Lva ; transgene_subcellular_localization_variant ; Gro	Yes		http://www.nematode.net/Data/structure_files/pristionchus_pacificus/GENEPREDICTION_SNAP300000061824.coil	http://www.nematode.net/Data/structure_files/pristionchus_pacificus/GENEPREDICTION_SNAP300000061824.jufo	http://www.nematode.net/Data/structure_files/pristionchus_pacificus/GENEPREDICTION_SNAP300000061824.psipred	http://www.nematode.net/Data/structure_files/pristionchus_pacificus/GENEPREDICTION_SNAP300000061824.prof_rdb	http://www.nematode.net/Data/structure_files/pristionchus_pacificus/GENEPREDICTION_SNAP300000061824.iupred	http://www.nematode.net/Data/structure_files/pristionchus_pacificus/GENEPREDICTION_SNAP300000061824.ronn
ortho17taxa1102	CJA09541 - JA24610 WBGene00128745 locus:Cjp-pho-14 status:Partially_confirmed	Caenorhabditis japonica	CJA09541	K01078 - acid phosphatase - 6.8e-44	na	IPR006025 - NA	171961143	oocyte_morphology_variant ; Emb ; pattern_of_transgene_expression_variant ; Ste ; Lva ; receptor_mediated_endocytosis_defective ; transgene_expression_increased ; reduced_brood_size	Yes		http://www.nematode.net/Data/structure_files/caenorhabditis_japonica/CJA09541.coil	http://www.nematode.net/Data/structure_files/caenorhabditis_japonica/CJA09541.jufo	http://www.nematode.net/Data/structure_files/caenorhabditis_japonica/CJA09541.psipred	http://www.nematode.net/Data/structure_files/caenorhabditis_japonica/CJA09541.prof_rdb	http://www.nematode.net/Data/structure_files/caenorhabditis_japonica/CJA09541.iupred	http://www.nematode.net/Data/structure_files/caenorhabditis_japonica/CJA09541.ronn
ortho17taxa1084	CRE23802 - RP43098 WBGene00073826 status:Partially_confirmed	Caenorhabditis remanei	CRE23802	K01287 - carboxypeptidase C - 1.5e-45	na	IPR001563 - 3.8e-42 ; IPR018202 - NA	na	Dpy ; Let ; Clr ; Emb ; Mlt ; late_larval_arrest ; Pvl ; Unc ; Ste ; Lva ; Sck ; reduced_brood_size	Yes		http://www.nematode.net/Data/structure_files/caenorhabditis_remanei/CRE23802.coil	http://www.nematode.net/Data/structure_files/caenorhabditis_remanei/CRE23802.jufo	http://www.nematode.net/Data/structure_files/caenorhabditis_remanei/CRE23802.psipred	http://www.nematode.net/Data/structure_files/caenorhabditis_remanei/CRE23802.prof_rdb	http://www.nematode.net/Data/structure_files/caenorhabditis_remanei/CRE23802.iupred	http://www.nematode.net/Data/structure_files/caenorhabditis_remanei/CRE23802.ronn
ortho17taxa1084	GENEPREDICTION_SNAP300000074136 - no_desc	Pristionchus pacificus	GENEPREDICTION_SNAP300000074136	K08630 - ADAM metallopeptidase with thrombospondin type 1 motif, 16 - 1.2e-60	na	IPR001818 - 0.00013 ; IPR006025 - NA ; IPR001590 - 16.033	na	Dpy ; Let ; Clr ; Emb ; Mlt ; late_larval_arrest ; Pvl ; Unc ; Ste ; Lva ; Sck ; reduced_brood_size	Yes		http://www.nematode.net/Data/structure_files/pristionchus_pacificus/GENEPREDICTION_SNAP300000074136.coil	http://www.nematode.net/Data/structure_files/pristionchus_pacificus/GENEPREDICTION_SNAP300000074136.jufo	http://www.nematode.net/Data/structure_files/pristionchus_pacificus/GENEPREDICTION_SNAP300000074136.psipred	http://www.nematode.net/Data/structure_files/pristionchus_pacificus/GENEPREDICTION_SNAP300000074136.prof_rdb	http://www.nematode.net/Data/structure_files/pristionchus_pacificus/GENEPREDICTION_SNAP300000074136.iupred	http://www.nematode.net/Data/structure_files/pristionchus_pacificus/GENEPREDICTION_SNAP300000074136.ronn
ortho17taxa1054	CJA14117 - JA34292 WBGene00133321 status:Partially_confirmed	Caenorhabditis japonica	CJA14117	na	na	IPR009007 - 8e-10	171979526	Emb	Yes	Yes (3 spanner)	http://www.nematode.net/Data/structure_files/caenorhabditis_japonica/CJA14117.coil	http://www.nematode.net/Data/structure_files/caenorhabditis_japonica/CJA14117.jufo	http://www.nematode.net/Data/structure_files/caenorhabditis_japonica/CJA14117.psipred	http://www.nematode.net/Data/structure_files/caenorhabditis_japonica/CJA14117.prof_rdb	http://www.nematode.net/Data/structure_files/caenorhabditis_japonica/CJA14117.iupred	http://www.nematode.net/Data/structure_files/caenorhabditis_japonica/CJA14117.ronn
ortho17taxa1045	prot_Minc08565 - no_desc	Meloidogyne incognita	prot_Minc08565	K08636 - phosphate-regulating neutral endopeptidase - 8.2e-52	3dwb_A - 2.7e-45	IPR008753 - 2.2e-06 ; IPR018497 - 4.5e-13 ; IPR000718 - 1.5e-97	na	Emb	Yes		http://www.nematode.net/Data/structure_files/meloidogyne_incognita/prot_Minc08565.coil	http://www.nematode.net/Data/structure_files/meloidogyne_incognita/prot_Minc08565.jufo	http://www.nematode.net/Data/structure_files/meloidogyne_incognita/prot_Minc08565.psipred	http://www.nematode.net/Data/structure_files/meloidogyne_incognita/prot_Minc08565.prof_rdb	http://www.nematode.net/Data/structure_files/meloidogyne_incognita/prot_Minc08565.iupred	http://www.nematode.net/Data/structure_files/meloidogyne_incognita/prot_Minc08565.ronn
ortho17taxa1045	T20D4.9 - CE13796 WBGene00020615 status:Partially_confirmed UniProt:P91466 protein_id:AAB37588.1	Caenorhabditis elegans	T20D4.9	na	na	IPR006025 - 0.0 ; IPR018497 - 7.400007803983511E-82	30738869 ; 30742624	Emb	Yes		http://www.nematode.net/Data/structure_files/caenorhabditis_elegans/T20D4.9.coil	http://www.nematode.net/Data/structure_files/caenorhabditis_elegans/T20D4_9.jufo	http://www.nematode.net/Data/structure_files/caenorhabditis_elegans/T20D4_9.psipred	http://www.nematode.net/Data/structure_files/caenorhabditis_elegans/T20D4_9.prof_rdb	http://www.nematode.net/Data/structure_files/caenorhabditis_elegans/T20D4_9.iupred	http://www.nematode.net/Data/structure_files/caenorhabditis_elegans/T20D4_9.ronn
ortho17taxa1045	ZK1248.1 - CE35373 WBGene00022874 status:Partially_confirmed UniProt:Q23427 protein_id:AAC71099.2	Caenorhabditis elegans	ZK1248.1	K01415 - endothelin-converting enzyme - 3.1e-11	na	IPR006025 - 0.0 ; IPR018497 - 3.699978135861E-77 ; IPR000718 - 5.799996538547799E-50	30734646 ; 297762106 ; 30730715 ; 297762107	Emb	Yes		http://www.nematode.net/Data/structure_files/caenorhabditis_elegans/ZK1248.1.coil	http://www.nematode.net/Data/structure_files/caenorhabditis_elegans/ZK1248_1.jufo	http://www.nematode.net/Data/structure_files/caenorhabditis_elegans/ZK1248_1.psipred	http://www.nematode.net/Data/structure_files/caenorhabditis_elegans/ZK1248_1.prof_rdb	http://www.nematode.net/Data/structure_files/caenorhabditis_elegans/ZK1248_1.iupred	http://www.nematode.net/Data/structure_files/caenorhabditis_elegans/ZK1248_1.ronn
ortho17taxa1045	CRE09366 - RP32954 WBGene00056985 status:Partially_confirmed	Caenorhabditis remanei	CRE09366	K01415 - endothelin-converting enzyme - 5.6e-48	na	IPR008753 - 2.5e-05 ; IPR018497 - 5.7e-41 ; IPR000718 - 2.1e-156	88677498	Emb	Yes		http://www.nematode.net/Data/structure_files/caenorhabditis_remanei/CRE09366.coil	http://www.nematode.net/Data/structure_files/caenorhabditis_remanei/CRE09366.jufo	http://www.nematode.net/Data/structure_files/caenorhabditis_remanei/CRE09366.psipred	http://www.nematode.net/Data/structure_files/caenorhabditis_remanei/CRE09366.prof_rdb	http://www.nematode.net/Data/structure_files/caenorhabditis_remanei/CRE09366.iupred	http://www.nematode.net/Data/structure_files/caenorhabditis_remanei/CRE09366.ronn
ortho17taxa1045	CBN14568 - CN01236 WBGene00153293 status:Predicted	Caenorhabditis brenneri	CBN14568	K08636 - phosphate-regulating neutral endopeptidase - 3.1e-08	na	IPR018497 - 1.4e-20 ; IPR000718 - 1.8e-24	na	Emb	Yes		http://www.nematode.net/Data/structure_files/caenorhabditis_brenneri/CBN14568.coil	http://www.nematode.net/Data/structure_files/caenorhabditis_brenneri/CBN14568.jufo	http://www.nematode.net/Data/structure_files/caenorhabditis_brenneri/CBN14568.psipred	http://www.nematode.net/Data/structure_files/caenorhabditis_brenneri/CBN14568.prof_rdb	http://www.nematode.net/Data/structure_files/caenorhabditis_brenneri/CBN14568.iupred	http://www.nematode.net/Data/structure_files/caenorhabditis_brenneri/CBN14568.ronn
ortho17taxa1045	CRE00124 - RP21737 WBGene00051418 status:Predicted	Caenorhabditis remanei	CRE00124	K08635 - membrane metallo-endopeptidase-like 1 - 2.5e-11	na	IPR006025 - NA ; IPR018497 - 6e-21 ; IPR000718 - 7.2e-27	na	Emb	Yes		http://www.nematode.net/Data/structure_files/caenorhabditis_remanei/CRE00124.coil	http://www.nematode.net/Data/structure_files/caenorhabditis_remanei/CRE00124.jufo	http://www.nematode.net/Data/structure_files/caenorhabditis_remanei/CRE00124.psipred	http://www.nematode.net/Data/structure_files/caenorhabditis_remanei/CRE00124.prof_rdb	http://www.nematode.net/Data/structure_files/caenorhabditis_remanei/CRE00124.iupred	http://www.nematode.net/Data/structure_files/caenorhabditis_remanei/CRE00124.ronn
ortho17taxa1045	CRE00125 - RP46519 WBGene00077804 status:Predicted	Caenorhabditis remanei	CRE00125	K01415 - endothelin-converting enzyme - 1.1e-06	na	IPR006025 - NA ; IPR018497 - 5.6e-24 ; IPR000718 - 1.8e-14	na	Emb	Yes		http://www.nematode.net/Data/structure_files/caenorhabditis_remanei/CRE00125.coil	http://www.nematode.net/Data/structure_files/caenorhabditis_remanei/CRE00125.jufo	http://www.nematode.net/Data/structure_files/caenorhabditis_remanei/CRE00125.psipred	http://www.nematode.net/Data/structure_files/caenorhabditis_remanei/CRE00125.prof_rdb	http://www.nematode.net/Data/structure_files/caenorhabditis_remanei/CRE00125.iupred	http://www.nematode.net/Data/structure_files/caenorhabditis_remanei/CRE00125.ronn
ortho17taxa1045	CRE12371 - RP29040 WBGene00067972 status:Predicted	Caenorhabditis remanei	CRE12371	K01415 - endothelin-converting enzyme - 7.0e-62	na	IPR008753 - 1.9e-07 ; IPR018497 - 3.3e-63 ; IPR000718 - 1.7e-239	na	Emb	Yes		http://www.nematode.net/Data/structure_files/caenorhabditis_remanei/CRE12371.coil	http://www.nematode.net/Data/structure_files/caenorhabditis_remanei/CRE12371.jufo	http://www.nematode.net/Data/structure_files/caenorhabditis_remanei/CRE12371.psipred	http://www.nematode.net/Data/structure_files/caenorhabditis_remanei/CRE12371.prof_rdb	http://www.nematode.net/Data/structure_files/caenorhabditis_remanei/CRE12371.iupred	http://www.nematode.net/Data/structure_files/caenorhabditis_remanei/CRE12371.ronn
ortho17taxa1045	GENEPREDICTION_SNAP300000084255 - no_desc	Pristionchus pacificus	GENEPREDICTION_SNAP300000084255	K08636 - phosphate-regulating neutral endopeptidase - 5.4e-10	3dwb_A - 2.4e-05	IPR018497 - 0.00057 ; IPR000718 - 1.5e-19	na	Emb	Yes		http://www.nematode.net/Data/structure_files/pristionchus_pacificus/GENEPREDICTION_SNAP300000084255.coil	http://www.nematode.net/Data/structure_files/pristionchus_pacificus/GENEPREDICTION_SNAP300000084255.jufo	http://www.nematode.net/Data/structure_files/pristionchus_pacificus/GENEPREDICTION_SNAP300000084255.psipred	http://www.nematode.net/Data/structure_files/pristionchus_pacificus/GENEPREDICTION_SNAP300000084255.prof_rdb	http://www.nematode.net/Data/structure_files/pristionchus_pacificus/GENEPREDICTION_SNAP300000084255.iupred	http://www.nematode.net/Data/structure_files/pristionchus_pacificus/GENEPREDICTION_SNAP300000084255.ronn
ortho17taxa1045	CRE14820 - RP46858 WBGene00051081 status:Predicted	Caenorhabditis remanei	CRE14820	K07386 - putative endopeptidase - 6.8e-09	na	IPR006025 - NA ; IPR018497 - 2.2e-18 ; IPR000718 - 3.3e-20	na	Emb	Yes		http://www.nematode.net/Data/structure_files/caenorhabditis_remanei/CRE14820.coil	http://www.nematode.net/Data/structure_files/caenorhabditis_remanei/CRE14820.jufo	http://www.nematode.net/Data/structure_files/caenorhabditis_remanei/CRE14820.psipred	http://www.nematode.net/Data/structure_files/caenorhabditis_remanei/CRE14820.prof_rdb	http://www.nematode.net/Data/structure_files/caenorhabditis_remanei/CRE14820.iupred	http://www.nematode.net/Data/structure_files/caenorhabditis_remanei/CRE14820.ronn
ortho17taxa1045	CBN31673 - CN33649 WBGene00193638 status:Predicted	Caenorhabditis brenneri	CBN31673	na	na	IPR018497 - 1.3e-54	na	Emb	Yes	Yes (1 spanner)	http://www.nematode.net/Data/structure_files/caenorhabditis_brenneri/CBN31673.coil	http://www.nematode.net/Data/structure_files/caenorhabditis_brenneri/CBN31673.jufo	http://www.nematode.net/Data/structure_files/caenorhabditis_brenneri/CBN31673.psipred	http://www.nematode.net/Data/structure_files/caenorhabditis_brenneri/CBN31673.prof_rdb	http://www.nematode.net/Data/structure_files/caenorhabditis_brenneri/CBN31673.iupred	http://www.nematode.net/Data/structure_files/caenorhabditis_brenneri/CBN31673.ronn
ortho17taxa1045	T28A11.17 - CE35789 WBGene00020879 status:Confirmed UniProt:P91515 protein_id:AAC48126.2	Caenorhabditis elegans	T28A11.17	na	na	IPR006025 - 0.0 ; IPR018497 - 6.699967451060471E-83	30738959 ; 209890071 ; 209890072 ; 30742694 ; 209892644 ; 30738996	Emb	Yes		http://www.nematode.net/Data/structure_files/caenorhabditis_elegans/T28A11.17.coil	http://www.nematode.net/Data/structure_files/caenorhabditis_elegans/T28A11_17.jufo	http://www.nematode.net/Data/structure_files/caenorhabditis_elegans/T28A11_17.psipred	http://www.nematode.net/Data/structure_files/caenorhabditis_elegans/T28A11_17.prof_rdb	http://www.nematode.net/Data/structure_files/caenorhabditis_elegans/T28A11_17.iupred	http://www.nematode.net/Data/structure_files/caenorhabditis_elegans/T28A11_17.ronn
ortho17taxa1045	CJA03161 - JA35819 WBGene00122365 status:Predicted	Caenorhabditis japonica	CJA03161	K01415 - endothelin-converting enzyme - 3.8e-32	3dwb_A - 2.7e-27 ; 2qpj_A - 7.5e-26 ; 1r1j_A - 7.5e-26 ; 1y8j_A - 7.5e-26 ; 1r1i_A - 7.5e-26 ; 1r1h_A - 7.5e-26 ; 1dmt_A - 7.5e-26	IPR018497 - 1e-45 ; IPR000718 - 5.2e-79	na	Emb	Yes		http://www.nematode.net/Data/structure_files/caenorhabditis_japonica/CJA03161.coil	http://www.nematode.net/Data/structure_files/caenorhabditis_japonica/CJA03161.jufo	http://www.nematode.net/Data/structure_files/caenorhabditis_japonica/CJA03161.psipred	http://www.nematode.net/Data/structure_files/caenorhabditis_japonica/CJA03161.prof_rdb	http://www.nematode.net/Data/structure_files/caenorhabditis_japonica/CJA03161.iupred	http://www.nematode.net/Data/structure_files/caenorhabditis_japonica/CJA03161.ronn
ortho17taxa1045	Y116A8C.5 - CE40823 WBGene00013786 status:Partially_confirmed UniProt:Q9U2T0 protein_id:CAB55147.2	Caenorhabditis elegans	Y116A8C.5	K01415 - endothelin-converting enzyme - 1.5e-46	na	IPR006025 - 0.0 ; IPR008753 - 0.00730000190160275 ; IPR018497 - 8.900008294180471E-41 ; IPR000718 - 0.0	30736397 ; 209891844 ; 209891845 ; 30732565	Emb	Yes		http://www.nematode.net/Data/structure_files/caenorhabditis_elegans/Y116A8C.5.coil	http://www.nematode.net/Data/structure_files/caenorhabditis_elegans/Y116A8C_5.jufo	http://www.nematode.net/Data/structure_files/caenorhabditis_elegans/Y116A8C_5.psipred	http://www.nematode.net/Data/structure_files/caenorhabditis_elegans/Y116A8C_5.prof_rdb	http://www.nematode.net/Data/structure_files/caenorhabditis_elegans/Y116A8C_5.iupred	http://www.nematode.net/Data/structure_files/caenorhabditis_elegans/Y116A8C_5.ronn
ortho17taxa1045	Mh10g200708_Contig1452_5348_6397 - no_desc	Meloidogyne hapla	Mh10g200708_Contig1452_5348_6397	na	na	IPR000718 - 1.8e-05	na	Emb	Yes		http://www.nematode.net/Data/structure_files/meloidogyne_hapla/Mh10g200708_Contig1452_5348_6397.coil	http://www.nematode.net/Data/structure_files/meloidogyne_hapla/Mh10g200708_Contig1452_5348_6397.jufo	http://www.nematode.net/Data/structure_files/meloidogyne_hapla/Mh10g200708_Contig1452_5348_6397.psipred	http://www.nematode.net/Data/structure_files/meloidogyne_hapla/Mh10g200708_Contig1452_5348_6397.prof_rdb	http://www.nematode.net/Data/structure_files/meloidogyne_hapla/Mh10g200708_Contig1452_5348_6397.iupred	http://www.nematode.net/Data/structure_files/meloidogyne_hapla/Mh10g200708_Contig1452_5348_6397.ronn
ortho17taxa1045	GENEPREDICTION_SNAP300000071589 - no_desc	Pristionchus pacificus	GENEPREDICTION_SNAP300000071589	K01415 - endothelin-converting enzyme - 1.0e-156	3dwb_A - 2.0e-121 ; 2qpj_A - 3.4e-110 ; 1r1j_A - 3.4e-110 ; 1y8j_A - 3.4e-110 ; 1r1i_A - 3.4e-110 ; 1r1h_A - 3.4e-110 ; 1dmt_A - 3.4e-110	IPR008753 - 6.6e-63 ; IPR018497 - 7.8e-85 ; IPR000718 - 1.6e-299	na	Emb	Yes		http://www.nematode.net/Data/structure_files/pristionchus_pacificus/GENEPREDICTION_SNAP300000071589.coil	http://www.nematode.net/Data/structure_files/pristionchus_pacificus/GENEPREDICTION_SNAP300000071589.jufo	http://www.nematode.net/Data/structure_files/pristionchus_pacificus/GENEPREDICTION_SNAP300000071589.psipred	http://www.nematode.net/Data/structure_files/pristionchus_pacificus/GENEPREDICTION_SNAP300000071589.prof_rdb	http://www.nematode.net/Data/structure_files/pristionchus_pacificus/GENEPREDICTION_SNAP300000071589.iupred	http://www.nematode.net/Data/structure_files/pristionchus_pacificus/GENEPREDICTION_SNAP300000071589.ronn
ortho17taxa1045	CJA12796 - JA33238 WBGene00132000 status:Predicted	Caenorhabditis japonica	CJA12796	na	na	IPR018497 - 5.3e-08 ; IPR000718 - 3.2e-11	171974882	Emb	Yes		http://www.nematode.net/Data/structure_files/caenorhabditis_japonica/CJA12796.coil	http://www.nematode.net/Data/structure_files/caenorhabditis_japonica/CJA12796.jufo	http://www.nematode.net/Data/structure_files/caenorhabditis_japonica/CJA12796.psipred	http://www.nematode.net/Data/structure_files/caenorhabditis_japonica/CJA12796.prof_rdb	http://www.nematode.net/Data/structure_files/caenorhabditis_japonica/CJA12796.iupred	http://www.nematode.net/Data/structure_files/caenorhabditis_japonica/CJA12796.ronn
ortho17taxa1045	GENEPREDICTION_SNAP300000062253 - no_desc	Pristionchus pacificus	GENEPREDICTION_SNAP300000062253	K01415 - endothelin-converting enzyme - 4.2e-70	na	IPR006025 - NA ; IPR008753 - 6.9e-08 ; IPR018497 - 5.9e-17 ; IPR000718 - 8.5e-192	na	Emb	Yes		http://www.nematode.net/Data/structure_files/pristionchus_pacificus/GENEPREDICTION_SNAP300000062253.coil	http://www.nematode.net/Data/structure_files/pristionchus_pacificus/GENEPREDICTION_SNAP300000062253.jufo	http://www.nematode.net/Data/structure_files/pristionchus_pacificus/GENEPREDICTION_SNAP300000062253.psipred	http://www.nematode.net/Data/structure_files/pristionchus_pacificus/GENEPREDICTION_SNAP300000062253.prof_rdb	http://www.nematode.net/Data/structure_files/pristionchus_pacificus/GENEPREDICTION_SNAP300000062253.iupred	http://www.nematode.net/Data/structure_files/pristionchus_pacificus/GENEPREDICTION_SNAP300000062253.ronn
ortho17taxa1045	CRE21854 - RP35871 WBGene00065490 status:Predicted	Caenorhabditis remanei	CRE21854	K01415 - endothelin-converting enzyme - 1.7e-09	na	IPR018497 - 1.4e-31 ; IPR000718 - 1.4e-29	na	Emb	Yes		http://www.nematode.net/Data/structure_files/caenorhabditis_remanei/CRE21854.coil	http://www.nematode.net/Data/structure_files/caenorhabditis_remanei/CRE21854.jufo	http://www.nematode.net/Data/structure_files/caenorhabditis_remanei/CRE21854.psipred	http://www.nematode.net/Data/structure_files/caenorhabditis_remanei/CRE21854.prof_rdb	http://www.nematode.net/Data/structure_files/caenorhabditis_remanei/CRE21854.iupred	http://www.nematode.net/Data/structure_files/caenorhabditis_remanei/CRE21854.ronn
ortho17taxa1045	T20D4.8 - CE13794 WBGene00020614 status:Partially_confirmed UniProt:P91467 protein_id:AAB37589.1	Caenorhabditis elegans	T20D4.8	na	na	IPR006025 - 0.0 ; IPR018497 - 1.9000069431526102E-81	30738876 ; 30742632 ; 30742601	Emb	Yes		http://www.nematode.net/Data/structure_files/caenorhabditis_elegans/T20D4.8.coil	http://www.nematode.net/Data/structure_files/caenorhabditis_elegans/T20D4_8.jufo	http://www.nematode.net/Data/structure_files/caenorhabditis_elegans/T20D4_8.psipred	http://www.nematode.net/Data/structure_files/caenorhabditis_elegans/T20D4_8.prof_rdb	http://www.nematode.net/Data/structure_files/caenorhabditis_elegans/T20D4_8.iupred	http://www.nematode.net/Data/structure_files/caenorhabditis_elegans/T20D4_8.ronn
ortho17taxa1045	CBG02837 - CBP00640 WBGene00025811 locus:Cbr-nep-1 status:Predicted UniProt:A8WTE7_CAEBR	Caenorhabditis briggsae	CBG02837	K01415 - endothelin-converting enzyme - 1.5e-162	3dwb_A - 4.6e-122 ; 2qpj_A - 2.2e-108 ; 1r1j_A - 2.2e-108 ; 1y8j_A - 2.2e-108 ; 1r1i_A - 2.2e-108 ; 1r1h_A - 2.2e-108 ; 1dmt_A - 2.2e-108	IPR006025 - 0.0 ; IPR008753 - 1.1000015067164299E-60 ; IPR018497 - 7.099983251125601E-82 ; IPR000718 - 0.0	na	Emb	Yes		http://www.nematode.net/Data/structure_files/caenorhabditis_briggsae/CBG02837.coil	http://www.nematode.net/Data/structure_files/caenorhabditis_briggsae/CBG02837.jufo	http://www.nematode.net/Data/structure_files/caenorhabditis_briggsae/CBG02837.psipred	http://www.nematode.net/Data/structure_files/caenorhabditis_briggsae/CBG02837.prof_rdb	http://www.nematode.net/Data/structure_files/caenorhabditis_briggsae/CBG02837.iupred	http://www.nematode.net/Data/structure_files/caenorhabditis_briggsae/CBG02837.ronn
ortho17taxa1045	CBN16520 - CN31121 WBGene00155245 status:Predicted	Caenorhabditis brenneri	CBN16520	na	na	IPR018497 - 1.4e-12 ; IPR000718 - 1.4e-23	na	Emb	Yes		http://www.nematode.net/Data/structure_files/caenorhabditis_brenneri/CBN16520.coil	http://www.nematode.net/Data/structure_files/caenorhabditis_brenneri/CBN16520.jufo	http://www.nematode.net/Data/structure_files/caenorhabditis_brenneri/CBN16520.psipred	http://www.nematode.net/Data/structure_files/caenorhabditis_brenneri/CBN16520.prof_rdb	http://www.nematode.net/Data/structure_files/caenorhabditis_brenneri/CBN16520.iupred	http://www.nematode.net/Data/structure_files/caenorhabditis_brenneri/CBN16520.ronn
ortho17taxa1045	CBG22755 - CBP28437 WBGene00041244 status:Predicted UniProt:A8Y336_CAEBR	Caenorhabditis briggsae	CBG22755	K08636 - phosphate-regulating neutral endopeptidase - 9.7e-12	na	IPR006025 - 0.0 ; IPR000209 - 0.0 ; IPR018497 - 5.59999989417023E-29 ; IPR000718 - 2.70000183580794E-27	na	Emb	Yes		http://www.nematode.net/Data/structure_files/caenorhabditis_briggsae/CBG22755.coil	http://www.nematode.net/Data/structure_files/caenorhabditis_briggsae/CBG22755.jufo	http://www.nematode.net/Data/structure_files/caenorhabditis_briggsae/CBG22755.psipred	http://www.nematode.net/Data/structure_files/caenorhabditis_briggsae/CBG22755.prof_rdb	http://www.nematode.net/Data/structure_files/caenorhabditis_briggsae/CBG22755.iupred	http://www.nematode.net/Data/structure_files/caenorhabditis_briggsae/CBG22755.ronn
ortho17taxa1045	CBN23588 - CN25650 WBGene00162313 status:Predicted	Caenorhabditis brenneri	CBN23588	K06236 - collagen, type I/II/III/V/XI, alpha - 9.0e-125	na	IPR008753 - 4.5e-08 ; IPR018497 - 2.5e-30 ; IPR000718 - 9e-197	na	Emb	Yes	Yes (2 spanner)	http://www.nematode.net/Data/structure_files/caenorhabditis_brenneri/CBN23588.coil	http://www.nematode.net/Data/structure_files/caenorhabditis_brenneri/CBN23588.jufo	http://www.nematode.net/Data/structure_files/caenorhabditis_brenneri/CBN23588.psipred	http://www.nematode.net/Data/structure_files/caenorhabditis_brenneri/CBN23588.prof_rdb	http://www.nematode.net/Data/structure_files/caenorhabditis_brenneri/CBN23588.iupred	http://www.nematode.net/Data/structure_files/caenorhabditis_brenneri/CBN23588.ronn
ortho17taxa1045	CBG10913 - CBP17034 WBGene00032159 status:Predicted UniProt:A8XC93_CAEBR	Caenorhabditis briggsae	CBG10913	K01415 - endothelin-converting enzyme - 2.0e-08	na	IPR006025 - 0.0 ; IPR018497 - 2.19999900980708E-21 ; IPR000718 - 2.49999811956444E-15	na	Emb	Yes		http://www.nematode.net/Data/structure_files/caenorhabditis_briggsae/CBG10913.coil	http://www.nematode.net/Data/structure_files/caenorhabditis_briggsae/CBG10913.jufo	http://www.nematode.net/Data/structure_files/caenorhabditis_briggsae/CBG10913.psipred	http://www.nematode.net/Data/structure_files/caenorhabditis_briggsae/CBG10913.prof_rdb	http://www.nematode.net/Data/structure_files/caenorhabditis_briggsae/CBG10913.iupred	http://www.nematode.net/Data/structure_files/caenorhabditis_briggsae/CBG10913.ronn
ortho17taxa1045	CRE00122 - RP36630 WBGene00051416 status:Partially_confirmed	Caenorhabditis remanei	CRE00122	K01415 - endothelin-converting enzyme - 1.6e-07	na	IPR006025 - NA ; IPR018497 - 1.6e-10 ; IPR000718 - 6e-18	71178722	Emb	Yes		http://www.nematode.net/Data/structure_files/caenorhabditis_remanei/CRE00122.coil	http://www.nematode.net/Data/structure_files/caenorhabditis_remanei/CRE00122.jufo	http://www.nematode.net/Data/structure_files/caenorhabditis_remanei/CRE00122.psipred	http://www.nematode.net/Data/structure_files/caenorhabditis_remanei/CRE00122.prof_rdb	http://www.nematode.net/Data/structure_files/caenorhabditis_remanei/CRE00122.iupred	http://www.nematode.net/Data/structure_files/caenorhabditis_remanei/CRE00122.ronn
ortho17taxa1045	F42G10.1 - CE31513 WBGene00009645 status:Partially_confirmed UniProt:Q09393 protein_id:CAA88262.2	Caenorhabditis elegans	F42G10.1	na	na	IPR018497 - 3.1000130737020305E-69	30741221 ; 103054897 ; 103032787 ; 103062998 ; 10930162 ; 103062387 ; 523880 ; 103063769 ; 31237945 ; 30744670 ; 47662987 ; 103047629 ; 103064863 ; 103074252 ; 103026986	Emb	Yes		http://www.nematode.net/Data/structure_files/caenorhabditis_elegans/F42G10.1.coil	http://www.nematode.net/Data/structure_files/caenorhabditis_elegans/F42G10_1.jufo	http://www.nematode.net/Data/structure_files/caenorhabditis_elegans/F42G10_1.psipred	http://www.nematode.net/Data/structure_files/caenorhabditis_elegans/F42G10_1.prof_rdb	http://www.nematode.net/Data/structure_files/caenorhabditis_elegans/F42G10_1.iupred	http://www.nematode.net/Data/structure_files/caenorhabditis_elegans/F42G10_1.ronn
ortho17taxa1045	GENEPREDICTION_SNAP300000066347 - no_desc	Pristionchus pacificus	GENEPREDICTION_SNAP300000066347	K08635 - membrane metallo-endopeptidase-like 1 - 2.2e-58	na	IPR008753 - 2.9e-08 ; IPR018497 - 7.6e-25 ; IPR000718 - 1.2e-87	na	Emb	Yes		http://www.nematode.net/Data/structure_files/pristionchus_pacificus/GENEPREDICTION_SNAP300000066347.coil	http://www.nematode.net/Data/structure_files/pristionchus_pacificus/GENEPREDICTION_SNAP300000066347.jufo	http://www.nematode.net/Data/structure_files/pristionchus_pacificus/GENEPREDICTION_SNAP300000066347.psipred	http://www.nematode.net/Data/structure_files/pristionchus_pacificus/GENEPREDICTION_SNAP300000066347.prof_rdb	http://www.nematode.net/Data/structure_files/pristionchus_pacificus/GENEPREDICTION_SNAP300000066347.iupred	http://www.nematode.net/Data/structure_files/pristionchus_pacificus/GENEPREDICTION_SNAP300000066347.ronn
ortho17taxa1045	CBG15395 - CBP28458 WBGene00035677 status:Predicted UniProt:A8XMD2_CAEBR	Caenorhabditis briggsae	CBG15395	K07386 - putative endopeptidase - 3.5e-06	na	IPR018497 - 3.6000043396592703E-17 ; IPR000718 - 4.4999904657803696E-24	na	Emb	Yes		http://www.nematode.net/Data/structure_files/caenorhabditis_briggsae/CBG15395.coil	http://www.nematode.net/Data/structure_files/caenorhabditis_briggsae/CBG15395.jufo	http://www.nematode.net/Data/structure_files/caenorhabditis_briggsae/CBG15395.psipred	http://www.nematode.net/Data/structure_files/caenorhabditis_briggsae/CBG15395.prof_rdb	http://www.nematode.net/Data/structure_files/caenorhabditis_briggsae/CBG15395.iupred	http://www.nematode.net/Data/structure_files/caenorhabditis_briggsae/CBG15395.ronn
ortho17taxa1045	CBG10917 - CBP17035 WBGene00032163 status:Predicted UniProt:A8XC97_CAEBR	Caenorhabditis briggsae	CBG10917	K08635 - membrane metallo-endopeptidase-like 1 - 1.3e-09	na	IPR006025 - 0.0 ; IPR018497 - 1.39999892049878E-17 ; IPR000718 - 3.00000067992862E-24	na	Emb	Yes		http://www.nematode.net/Data/structure_files/caenorhabditis_briggsae/CBG10917.coil	http://www.nematode.net/Data/structure_files/caenorhabditis_briggsae/CBG10917.jufo	http://www.nematode.net/Data/structure_files/caenorhabditis_briggsae/CBG10917.psipred	http://www.nematode.net/Data/structure_files/caenorhabditis_briggsae/CBG10917.prof_rdb	http://www.nematode.net/Data/structure_files/caenorhabditis_briggsae/CBG10917.iupred	http://www.nematode.net/Data/structure_files/caenorhabditis_briggsae/CBG10917.ronn
ortho17taxa1045	CBN15055 - CN07545 WBGene00153780 status:Partially_confirmed	Caenorhabditis brenneri	CBN15055	K08635 - membrane metallo-endopeptidase-like 1 - 1.8e-09	na	IPR006025 - NA ; IPR018497 - 8.3e-15 ; IPR000718 - 1.8e-22	171923942 ; 171926983 ; 171923941	Emb	Yes		http://www.nematode.net/Data/structure_files/caenorhabditis_brenneri/CBN15055.coil	http://www.nematode.net/Data/structure_files/caenorhabditis_brenneri/CBN15055.jufo	http://www.nematode.net/Data/structure_files/caenorhabditis_brenneri/CBN15055.psipred	http://www.nematode.net/Data/structure_files/caenorhabditis_brenneri/CBN15055.prof_rdb	http://www.nematode.net/Data/structure_files/caenorhabditis_brenneri/CBN15055.iupred	http://www.nematode.net/Data/structure_files/caenorhabditis_brenneri/CBN15055.ronn
ortho17taxa1045	C53B7.7 - CE35438 WBGene00016896 status:Partially_confirmed UniProt:O45311 protein_id:AAC48280.2	Caenorhabditis elegans	C53B7.7	K08636 - phosphate-regulating neutral endopeptidase - 1.0e-08	na	IPR018497 - 3.699978135861E-79 ; IPR000718 - 1.10000150671643E-42	30744211 ; 103039322 ; 30744244 ; 30740732	Emb	Yes		http://www.nematode.net/Data/structure_files/caenorhabditis_elegans/C53B7.7.coil	http://www.nematode.net/Data/structure_files/caenorhabditis_elegans/C53B7_7.jufo	http://www.nematode.net/Data/structure_files/caenorhabditis_elegans/C53B7_7.psipred	http://www.nematode.net/Data/structure_files/caenorhabditis_elegans/C53B7_7.prof_rdb	http://www.nematode.net/Data/structure_files/caenorhabditis_elegans/C53B7_7.iupred	http://www.nematode.net/Data/structure_files/caenorhabditis_elegans/C53B7_7.ronn
ortho17taxa1045	GENEPREDICTION_SNAP300000065178 - no_desc	Pristionchus pacificus	GENEPREDICTION_SNAP300000065178	K01415 - endothelin-converting enzyme - 3.9e-219	3dwb_A - 1.6e-98 ; 2qpj_A - 3.0e-111 ; 1r1j_A - 3.0e-111 ; 1y8j_A - 3.0e-111 ; 1r1i_A - 3.0e-111 ; 1r1h_A - 3.0e-111 ; 1dmt_A - 3.0e-111	IPR008753 - 6.4e-81 ; IPR018497 - 1.2e-23 ; IPR000718 - 0	na	Emb	Yes		http://www.nematode.net/Data/structure_files/pristionchus_pacificus/GENEPREDICTION_SNAP300000065178.coil	http://www.nematode.net/Data/structure_files/pristionchus_pacificus/GENEPREDICTION_SNAP300000065178.jufo	http://www.nematode.net/Data/structure_files/pristionchus_pacificus/GENEPREDICTION_SNAP300000065178.psipred	http://www.nematode.net/Data/structure_files/pristionchus_pacificus/GENEPREDICTION_SNAP300000065178.prof_rdb	http://www.nematode.net/Data/structure_files/pristionchus_pacificus/GENEPREDICTION_SNAP300000065178.iupred	http://www.nematode.net/Data/structure_files/pristionchus_pacificus/GENEPREDICTION_SNAP300000065178.ronn
ortho17taxa1045	ZK20.6 - CE39118 WBGene00013926 locus:nep-1 neprilysin status:Partially_confirmed UniProt:Q18673 protein_id:CAA93782.2	Caenorhabditis elegans	ZK20.6	K01415 - endothelin-converting enzyme - 2.4e-162	3dwb_A - 6.6e-123 ; 2qpj_A - 2.4e-109 ; 1r1j_A - 2.4e-109 ; 1y8j_A - 2.4e-109 ; 1r1i_A - 2.4e-109 ; 1r1h_A - 2.4e-109 ; 1dmt_A - 2.4e-109	IPR006025 - 0.0 ; IPR008753 - 2.1000026783403002E-66 ; IPR018497 - 3.499994668639489E-86 ; IPR000718 - 0.0	14838487 ; 18271134 ; 14855931 ; 47641292 ; 522554 ; 2382484 ; 2389618 ; 47675751 ; 2380948 ; 522555 ; 297752810 ; 2424468 ; 2424206 ; 18298903 ; 47668424 ; 297752867 ; 18305463 ; 2399638 ; 2419612 ; 2391128 ; 2416713 ; 2430580 ; 47626931 ; 2421892	Emb	Yes		http://www.nematode.net/Data/structure_files/caenorhabditis_elegans/ZK20.6.coil	http://www.nematode.net/Data/structure_files/caenorhabditis_elegans/ZK20_6.jufo	http://www.nematode.net/Data/structure_files/caenorhabditis_elegans/ZK20_6.psipred	http://www.nematode.net/Data/structure_files/caenorhabditis_elegans/ZK20_6.prof_rdb	http://www.nematode.net/Data/structure_files/caenorhabditis_elegans/ZK20_6.iupred	http://www.nematode.net/Data/structure_files/caenorhabditis_elegans/ZK20_6.ronn
ortho17taxa1045	CJA06985 - JA15211 WBGene00126189 locus:Cjp-nep-1 status:Partially_confirmed	Caenorhabditis japonica	CJA06985	K01415 - endothelin-converting enzyme - 9.5e-161	2qpj_A - 1.1e-97 ; 1r1j_A - 1.1e-97 ; 1y8j_A - 1.1e-97 ; 1r1i_A - 1.1e-97 ; 1r1h_A - 1.1e-97 ; 1dmt_A - 1.1e-97	IPR008753 - 2.7e-56 ; IPR018497 - 2.7e-23 ; IPR000718 - 0	171955932 ; 171956527 ; 171953551 ; 165982442 ; 171964656 ; 171963966	Emb	Yes		http://www.nematode.net/Data/structure_files/caenorhabditis_japonica/CJA06985.coil	http://www.nematode.net/Data/structure_files/caenorhabditis_japonica/CJA06985.jufo	http://www.nematode.net/Data/structure_files/caenorhabditis_japonica/CJA06985.psipred	http://www.nematode.net/Data/structure_files/caenorhabditis_japonica/CJA06985.prof_rdb	http://www.nematode.net/Data/structure_files/caenorhabditis_japonica/CJA06985.iupred	http://www.nematode.net/Data/structure_files/caenorhabditis_japonica/CJA06985.ronn
ortho17taxa1045	CBN29558 - CN33521 WBGene00191523 status:Partially_confirmed	Caenorhabditis brenneri	CBN29558	K01415 - endothelin-converting enzyme - 7.5e-65	na	IPR008753 - 3.6e-12 ; IPR000718 - 9.6e-237	171925836 ; 171940425 ; 171921305	Emb	Yes		http://www.nematode.net/Data/structure_files/caenorhabditis_brenneri/CBN29558.coil	http://www.nematode.net/Data/structure_files/caenorhabditis_brenneri/CBN29558.jufo	http://www.nematode.net/Data/structure_files/caenorhabditis_brenneri/CBN29558.psipred	http://www.nematode.net/Data/structure_files/caenorhabditis_brenneri/CBN29558.prof_rdb	http://www.nematode.net/Data/structure_files/caenorhabditis_brenneri/CBN29558.iupred	http://www.nematode.net/Data/structure_files/caenorhabditis_brenneri/CBN29558.ronn
ortho17taxa1045	CBN30505 - CN33884 WBGene00192470 status:Partially_confirmed	Caenorhabditis brenneri	CBN30505	K01415 - endothelin-converting enzyme - 9.7e-15	na	IPR018497 - 1.6e-47 ; IPR000718 - 5.4e-37	171943145	Emb	Yes		http://www.nematode.net/Data/structure_files/caenorhabditis_brenneri/CBN30505.coil	http://www.nematode.net/Data/structure_files/caenorhabditis_brenneri/CBN30505.jufo	http://www.nematode.net/Data/structure_files/caenorhabditis_brenneri/CBN30505.psipred	http://www.nematode.net/Data/structure_files/caenorhabditis_brenneri/CBN30505.prof_rdb	http://www.nematode.net/Data/structure_files/caenorhabditis_brenneri/CBN30505.iupred	http://www.nematode.net/Data/structure_files/caenorhabditis_brenneri/CBN30505.ronn
ortho17taxa1045	GENEPREDICTION_SNAP300000064335 - no_desc	Pristionchus pacificus	GENEPREDICTION_SNAP300000064335	K01415 - endothelin-converting enzyme - 1.3e-53	na	IPR008753 - 2.6e-07 ; IPR018497 - 7.9e-96 ; IPR000718 - 1.1e-232	15339542 ; 20062316	Emb	Yes		http://www.nematode.net/Data/structure_files/pristionchus_pacificus/GENEPREDICTION_SNAP300000064335.coil	http://www.nematode.net/Data/structure_files/pristionchus_pacificus/GENEPREDICTION_SNAP300000064335.jufo	http://www.nematode.net/Data/structure_files/pristionchus_pacificus/GENEPREDICTION_SNAP300000064335.psipred	http://www.nematode.net/Data/structure_files/pristionchus_pacificus/GENEPREDICTION_SNAP300000064335.prof_rdb	http://www.nematode.net/Data/structure_files/pristionchus_pacificus/GENEPREDICTION_SNAP300000064335.iupred	http://www.nematode.net/Data/structure_files/pristionchus_pacificus/GENEPREDICTION_SNAP300000064335.ronn
ortho17taxa1045	GENEPREDICTION_SNAP300000061787 - no_desc	Pristionchus pacificus	GENEPREDICTION_SNAP300000061787	K01415 - endothelin-converting enzyme - 9.0e-69	na	IPR008753 - 1.4e-07 ; IPR018497 - 5.7e-16 ; IPR000718 - 9.1e-158	na	Emb	Yes	Yes (2 spanner)	http://www.nematode.net/Data/structure_files/pristionchus_pacificus/GENEPREDICTION_SNAP300000061787.coil	http://www.nematode.net/Data/structure_files/pristionchus_pacificus/GENEPREDICTION_SNAP300000061787.jufo	http://www.nematode.net/Data/structure_files/pristionchus_pacificus/GENEPREDICTION_SNAP300000061787.psipred	http://www.nematode.net/Data/structure_files/pristionchus_pacificus/GENEPREDICTION_SNAP300000061787.prof_rdb	http://www.nematode.net/Data/structure_files/pristionchus_pacificus/GENEPREDICTION_SNAP300000061787.iupred	http://www.nematode.net/Data/structure_files/pristionchus_pacificus/GENEPREDICTION_SNAP300000061787.ronn
ortho17taxa1045	K02F6.9 - CE21017 WBGene00019343 status:Partially_confirmed UniProt:O16636 protein_id:AAB66107.2	Caenorhabditis elegans	K02F6.9	K01415 - endothelin-converting enzyme - 2.7e-60	na	IPR006025 - 0.0 ; IPR018497 - 2.9999875044570605E-42 ; IPR000718 - 0.0	30734717 ; 30730792	Emb	Yes		http://www.nematode.net/Data/structure_files/caenorhabditis_elegans/K02F6.9.coil	http://www.nematode.net/Data/structure_files/caenorhabditis_elegans/K02F6_9.jufo	http://www.nematode.net/Data/structure_files/caenorhabditis_elegans/K02F6_9.psipred	http://www.nematode.net/Data/structure_files/caenorhabditis_elegans/K02F6_9.prof_rdb	http://www.nematode.net/Data/structure_files/caenorhabditis_elegans/K02F6_9.iupred	http://www.nematode.net/Data/structure_files/caenorhabditis_elegans/K02F6_9.ronn
ortho17taxa1045	CRE21856 - RP26711 WBGene00065491 status:Predicted	Caenorhabditis remanei	CRE21856	K01415 - endothelin-converting enzyme - 2.2e-11	na	IPR006025 - NA ; IPR018497 - 9.3e-33 ; IPR000718 - 1.3e-32	na	Emb	Yes		http://www.nematode.net/Data/structure_files/caenorhabditis_remanei/CRE21856.coil	http://www.nematode.net/Data/structure_files/caenorhabditis_remanei/CRE21856.jufo	http://www.nematode.net/Data/structure_files/caenorhabditis_remanei/CRE21856.psipred	http://www.nematode.net/Data/structure_files/caenorhabditis_remanei/CRE21856.prof_rdb	http://www.nematode.net/Data/structure_files/caenorhabditis_remanei/CRE21856.iupred	http://www.nematode.net/Data/structure_files/caenorhabditis_remanei/CRE21856.ronn
ortho17taxa1045	CBN09049 - CN29282 WBGene00147774 status:Predicted	Caenorhabditis brenneri	CBN09049	K01415 - endothelin-converting enzyme - 3.0e-08	na	IPR018497 - 1.6e-24 ; IPR000718 - 1.8e-26	na	Emb	Yes		http://www.nematode.net/Data/structure_files/caenorhabditis_brenneri/CBN09049.coil	http://www.nematode.net/Data/structure_files/caenorhabditis_brenneri/CBN09049.jufo	http://www.nematode.net/Data/structure_files/caenorhabditis_brenneri/CBN09049.psipred	http://www.nematode.net/Data/structure_files/caenorhabditis_brenneri/CBN09049.prof_rdb	http://www.nematode.net/Data/structure_files/caenorhabditis_brenneri/CBN09049.iupred	http://www.nematode.net/Data/structure_files/caenorhabditis_brenneri/CBN09049.ronn
ortho17taxa1045	CRE01720 - RP03782 WBGene00053621 locus:Cre-nep-1 status:Predicted	Caenorhabditis remanei	CRE01720	K01415 - endothelin-converting enzyme - 2.7e-163	3dwb_A - 2.2e-122 ; 2qpj_A - 7.6e-106 ; 1r1j_A - 7.6e-106 ; 1y8j_A - 7.6e-106 ; 1r1i_A - 7.6e-106 ; 1r1h_A - 7.6e-106 ; 1dmt_A - 7.6e-106	IPR008753 - 4.4e-67 ; IPR018497 - 1.7e-23 ; IPR000718 - 0	na	Emb	Yes		http://www.nematode.net/Data/structure_files/caenorhabditis_remanei/CRE01720.coil	http://www.nematode.net/Data/structure_files/caenorhabditis_remanei/CRE01720.jufo	http://www.nematode.net/Data/structure_files/caenorhabditis_remanei/CRE01720.psipred	http://www.nematode.net/Data/structure_files/caenorhabditis_remanei/CRE01720.prof_rdb	http://www.nematode.net/Data/structure_files/caenorhabditis_remanei/CRE01720.iupred	http://www.nematode.net/Data/structure_files/caenorhabditis_remanei/CRE01720.ronn
ortho17taxa1045	CBN04126 - CN07665 WBGene00142851 status:Predicted	Caenorhabditis brenneri	CBN04126	K01415 - endothelin-converting enzyme - 5.2e-75	na	IPR008753 - 1.7e-05 ; IPR018497 - 1.6e-18 ; IPR000718 - 0	na	Emb	Yes		http://www.nematode.net/Data/structure_files/caenorhabditis_brenneri/CBN04126.coil	http://www.nematode.net/Data/structure_files/caenorhabditis_brenneri/CBN04126.jufo	http://www.nematode.net/Data/structure_files/caenorhabditis_brenneri/CBN04126.psipred	http://www.nematode.net/Data/structure_files/caenorhabditis_brenneri/CBN04126.prof_rdb	http://www.nematode.net/Data/structure_files/caenorhabditis_brenneri/CBN04126.iupred	http://www.nematode.net/Data/structure_files/caenorhabditis_brenneri/CBN04126.ronn
ortho17taxa1045	CJA02157 - JA28640 WBGene00121361 status:Predicted	Caenorhabditis japonica	CJA02157	K01415 - endothelin-converting enzyme - 1.6e-38	na	IPR018497 - 1.7e-17 ; IPR000718 - 1.1e-119	na	Emb	Yes		http://www.nematode.net/Data/structure_files/caenorhabditis_japonica/CJA02157.coil	http://www.nematode.net/Data/structure_files/caenorhabditis_japonica/CJA02157.jufo	http://www.nematode.net/Data/structure_files/caenorhabditis_japonica/CJA02157.psipred	http://www.nematode.net/Data/structure_files/caenorhabditis_japonica/CJA02157.prof_rdb	http://www.nematode.net/Data/structure_files/caenorhabditis_japonica/CJA02157.iupred	http://www.nematode.net/Data/structure_files/caenorhabditis_japonica/CJA02157.ronn
ortho17taxa1045	CRE21855 - RP44582 WBGene00085349 status:Predicted	Caenorhabditis remanei	CRE21855	K08636 - phosphate-regulating neutral endopeptidase - 8.1e-11	na	IPR006025 - NA ; IPR018497 - 2.4e-13 ; IPR000718 - 4.8e-19	na	Emb	Yes		http://www.nematode.net/Data/structure_files/caenorhabditis_remanei/CRE21855.coil	http://www.nematode.net/Data/structure_files/caenorhabditis_remanei/CRE21855.jufo	http://www.nematode.net/Data/structure_files/caenorhabditis_remanei/CRE21855.psipred	http://www.nematode.net/Data/structure_files/caenorhabditis_remanei/CRE21855.prof_rdb	http://www.nematode.net/Data/structure_files/caenorhabditis_remanei/CRE21855.iupred	http://www.nematode.net/Data/structure_files/caenorhabditis_remanei/CRE21855.ronn
ortho17taxa1045	F45E4.7c - CE37645 WBGene00018472 status:Partially_confirmed UniProt:Q304E0 protein_id:ABB51183.1	Caenorhabditis elegans	F45E4.7c	K08635 - membrane metallo-endopeptidase-like 1 - 1.1e-17	na	IPR000718 - 0.0	31234861 ; 47596593 ; 31230793 ; 47596644	Emb	Yes	Yes (1 spanner)	http://www.nematode.net/Data/structure_files/caenorhabditis_elegans/F45E4.7c.coil	http://www.nematode.net/Data/structure_files/caenorhabditis_elegans/F45E4_7c.jufo	http://www.nematode.net/Data/structure_files/caenorhabditis_elegans/F45E4_7c.psipred	http://www.nematode.net/Data/structure_files/caenorhabditis_elegans/F45E4_7c.prof_rdb	http://www.nematode.net/Data/structure_files/caenorhabditis_elegans/F45E4_7c.iupred	http://www.nematode.net/Data/structure_files/caenorhabditis_elegans/F45E4_7c.ronn
ortho17taxa1045	Y19D10B.6 - CE25225 WBGene00021235 status:Partially_confirmed UniProt:Q9N566 protein_id:AAF59425.1	Caenorhabditis elegans	Y19D10B.6	na	na	IPR006025 - 0.0 ; IPR018497 - 4.1000139969931504E-82	47657295 ; 47596002 ; 30748889 ; 209892637 ; 209891550 ; 30729442 ; 209892636 ; 209891551	Emb	Yes		http://www.nematode.net/Data/structure_files/caenorhabditis_elegans/Y19D10B.6.coil	http://www.nematode.net/Data/structure_files/caenorhabditis_elegans/Y19D10B_6.jufo	http://www.nematode.net/Data/structure_files/caenorhabditis_elegans/Y19D10B_6.psipred	http://www.nematode.net/Data/structure_files/caenorhabditis_elegans/Y19D10B_6.prof_rdb	http://www.nematode.net/Data/structure_files/caenorhabditis_elegans/Y19D10B_6.iupred	http://www.nematode.net/Data/structure_files/caenorhabditis_elegans/Y19D10B_6.ronn
ortho17taxa1045	CRE06364 - RP40303 WBGene00068099 status:Predicted	Caenorhabditis remanei	CRE06364	K01415 - endothelin-converting enzyme - 2.4e-55	na	IPR006025 - NA ; IPR008753 - 1.2e-05 ; IPR018497 - 1.2e-41 ; IPR000718 - 4.7e-214	na	Emb	Yes		http://www.nematode.net/Data/structure_files/caenorhabditis_remanei/CRE06364.coil	http://www.nematode.net/Data/structure_files/caenorhabditis_remanei/CRE06364.jufo	http://www.nematode.net/Data/structure_files/caenorhabditis_remanei/CRE06364.psipred	http://www.nematode.net/Data/structure_files/caenorhabditis_remanei/CRE06364.prof_rdb	http://www.nematode.net/Data/structure_files/caenorhabditis_remanei/CRE06364.iupred	http://www.nematode.net/Data/structure_files/caenorhabditis_remanei/CRE06364.ronn
ortho17taxa1045	CRE00123 - RP18189 WBGene00051417 status:Predicted	Caenorhabditis remanei	CRE00123	K01415 - endothelin-converting enzyme - 2.0e-10	na	IPR006025 - NA ; IPR018497 - 2.9e-17 ; IPR000718 - 1.1e-25	na	Emb	Yes		http://www.nematode.net/Data/structure_files/caenorhabditis_remanei/CRE00123.coil	http://www.nematode.net/Data/structure_files/caenorhabditis_remanei/CRE00123.jufo	http://www.nematode.net/Data/structure_files/caenorhabditis_remanei/CRE00123.psipred	http://www.nematode.net/Data/structure_files/caenorhabditis_remanei/CRE00123.prof_rdb	http://www.nematode.net/Data/structure_files/caenorhabditis_remanei/CRE00123.iupred	http://www.nematode.net/Data/structure_files/caenorhabditis_remanei/CRE00123.ronn
ortho17taxa1015	15080.m00105 - Met-10+ like-protein	Brugia malayi	15080.m00105	K01881 - prolyl-tRNA synthetase - 0.	na	IPR000209 - 0.0	na	Emb	Yes	Yes (1 spanner)	http://www.nematode.net/Data/structure_files/brugia_malayi/15080.m00105.coil	http://www.nematode.net/Data/structure_files/brugia_malayi/15080_m00105.jufo	http://www.nematode.net/Data/structure_files/brugia_malayi/15080_m00105.psipred	http://www.nematode.net/Data/structure_files/brugia_malayi/15080_m00105.prof_rdb	http://www.nematode.net/Data/structure_files/brugia_malayi/15080_m00105.iupred	http://www.nematode.net/Data/structure_files/brugia_malayi/15080_m00105.ronn

## Sheet: S4 B
Table S4 B: Ortholog group ortho17taxa3159
Ortholog name	Isoform name - description	Species	Gene/Cluster name	KO id - description - evalue	PDB structure name - evalue	IPR id - evalue	Associated transcripts	Phenotype	Signal peptide detected	Transmembrane region(s) detected	Paircoil structure	Jufo structure	Psipred structure	Phdprof structure	IUPred structure	RONN structure
ortho17taxa3159	14954.m01684 - Angiotensin-converting enzyme family protein	Brugia malayi	14954.m01684	K01283 - peptidyl-dipeptidase A - 0.	na	IPR001548 - 3.0999994589936998E-24 ; IPR006149 - 2.8000004311823395E-4	23812185 ; 28941075	small ; L2_arrest ; Prl ; seam_cell_fusion_variant ; Pvl ; Unc ; Lva ; transgene_subcellular_localization_variant ; Egl ; alae_variant ; Lvl ; Mlt ; Ste ; Mab ; L1_arrest ; Gro	Yes	Yes (1 spanner)	http://www.nematode.net/Data/structure_files/brugia_malayi/14954.m01684.coil	http://www.nematode.net/Data/structure_files/brugia_malayi/14954_m01684.jufo	http://www.nematode.net/Data/structure_files/brugia_malayi/14954_m01684.psipred	http://www.nematode.net/Data/structure_files/brugia_malayi/14954_m01684.prof_rdb	http://www.nematode.net/Data/structure_files/brugia_malayi/14954_m01684.iupred	http://www.nematode.net/Data/structure_files/brugia_malayi/14954_m01684.ronn
ortho17taxa3159	CBN25768 - CN17664 WBGene00164493 locus:Cbn-acn-1 status:Predicted	Caenorhabditis brenneri	CBN25768	K01283 - peptidyl-dipeptidase A - 0.	na	IPR001548 - 2.2e-18	na	small ; L2_arrest ; Prl ; seam_cell_fusion_variant ; Pvl ; Unc ; Lva ; transgene_subcellular_localization_variant ; Egl ; alae_variant ; Lvl ; Mlt ; Ste ; Mab ; L1_arrest ; Gro	Yes	Yes (1 spanner)	http://www.nematode.net/Data/structure_files/caenorhabditis_brenneri/CBN25768.coil	http://www.nematode.net/Data/structure_files/caenorhabditis_brenneri/CBN25768.jufo	http://www.nematode.net/Data/structure_files/caenorhabditis_brenneri/CBN25768.psipred	http://www.nematode.net/Data/structure_files/caenorhabditis_brenneri/CBN25768.prof_rdb	http://www.nematode.net/Data/structure_files/caenorhabditis_brenneri/CBN25768.iupred	http://www.nematode.net/Data/structure_files/caenorhabditis_brenneri/CBN25768.ronn
ortho17taxa3159	Tsp_01435 - no_desc	Trichinella spiralis	Tsp_01435	K01283 - peptidyl-dipeptidase A - 6.7e-120	2iul_A - 1.2e-116 ; 1o86_A - 1.9e-116 ; 3bkk_A - 6.5e-116 ; 3bkl_A - 6.5e-116 ; 1uzf_A - 1.9e-116 ; 2iux_A - 1.5e-116 ; 1o8a_A - 1.9e-116 ; 1uze_A - 1.9e-116 ; 2c6n_B - 3.3e-105 ; 2oc2_A - 1.9e-116	IPR001548 - 4.7e-40 ; IPR006149 - 8.9e-09	21883563 ; 148309605 ; 148303764 ; 148303142 ; 148301091 ; 14016984 ; 148305337 ; 148305945 ; 13099890 ; 13151778 ; 148300808 ; 148300827 ; 13536272 ; 14017048 ; 148305024 ; 13535858 ; 148306862 ; 148304467 ; 148302807 ; 148301899	small ; L2_arrest ; Prl ; seam_cell_fusion_variant ; Pvl ; Unc ; Lva ; transgene_subcellular_localization_variant ; Egl ; alae_variant ; Lvl ; Mlt ; Ste ; Mab ; L1_arrest ; Gro	No		http://www.nematode.net/Data/structure_files/trichinella_spiralis/Tsp_01435.coil	http://www.nematode.net/Data/structure_files/trichinella_spiralis/Tsp_01435.jufo	http://www.nematode.net/Data/structure_files/trichinella_spiralis/Tsp_01435.psipred	http://www.nematode.net/Data/structure_files/trichinella_spiralis/Tsp_01435.prof_rdb	http://www.nematode.net/Data/structure_files/trichinella_spiralis/Tsp_01435.iupred	http://www.nematode.net/Data/structure_files/trichinella_spiralis/Tsp_01435.ronn
ortho17taxa3159	Tsp_03331 - no_desc	Trichinella spiralis	Tsp_03331	K01283 - peptidyl-dipeptidase A - 1.2e-227	na	IPR001548 - 3.7e-281 ; IPR011053 - 2.7e-11 ; IPR005481 - 5.8e-32 ; IPR005479 - NA ; IPR000089 - 2.1e-10 ; IPR016185 - 4.3e-34 ; IPR011764 - 46.774 ; IPR005482 - 5.8e-58 ; IPR011761 - 29.604 ; IPR013816 - 1.4e-78 ; IPR013817 - 1.6e-19 ; IPR011054 - 3.4e-37	148309824	small ; L2_arrest ; Prl ; seam_cell_fusion_variant ; Pvl ; Unc ; Lva ; transgene_subcellular_localization_variant ; Egl ; alae_variant ; Lvl ; Mlt ; Ste ; Mab ; L1_arrest ; Gro	No		http://www.nematode.net/Data/structure_files/trichinella_spiralis/Tsp_03331.coil	http://www.nematode.net/Data/structure_files/trichinella_spiralis/Tsp_03331.jufo	http://www.nematode.net/Data/structure_files/trichinella_spiralis/Tsp_03331.psipred	http://www.nematode.net/Data/structure_files/trichinella_spiralis/Tsp_03331.prof_rdb	http://www.nematode.net/Data/structure_files/trichinella_spiralis/Tsp_03331.iupred	http://www.nematode.net/Data/structure_files/trichinella_spiralis/Tsp_03331.ronn
ortho17taxa3159	C42D8.5a - CE30627 WBGene00000039 locus:acn-1 peptidase status:Confirmed UniProt:Q18581 protein_id:AAA98719.2	Caenorhabditis elegans	C42D8.5a	K01283 - peptidyl-dipeptidase A - 0.	na	IPR001548 - 5.1e-18	47708789 ; 527871 ; 103028310 ; 103058767 ; 30741353 ; 526838 ; 47633407 ; 2377252 ; 30744762 ; 47629989 ; 47668069 ; 14825682 ; 47594587 ; 47635904 ; 47707341 ; 1106828 ; 47638444 ; 47595718 ; 47599221 ; 47618987 ; 102986970 ; 14825497 ; 14836029 ; 47626233 ; 47619123	small ; L2_arrest ; Prl ; seam_cell_fusion_variant ; Pvl ; Unc ; Lva ; transgene_subcellular_localization_variant ; Egl ; alae_variant ; Lvl ; Mlt ; Ste ; Mab ; L1_arrest ; Gro	Yes	Yes (1 spanner)	http://www.nematode.net/Data/structure_files/caenorhabditis_elegans/C42D8.5a.coil	http://www.nematode.net/Data/structure_files/caenorhabditis_elegans/C42D8_5a.jufo	http://www.nematode.net/Data/structure_files/caenorhabditis_elegans/C42D8_5a.psipred	http://www.nematode.net/Data/structure_files/caenorhabditis_elegans/C42D8_5a.prof_rdb	http://www.nematode.net/Data/structure_files/caenorhabditis_elegans/C42D8_5a.iupred	http://www.nematode.net/Data/structure_files/caenorhabditis_elegans/C42D8_5a.ronn
ortho17taxa3159	prot_Minc05651 - no_desc	Meloidogyne incognita	prot_Minc05651	K01283 - peptidyl-dipeptidase A - 9.3e-154	na	IPR001548 - 9.6e-119	19265881 ; 19265303 ; 19265869 ; 19264513	small ; L2_arrest ; Prl ; seam_cell_fusion_variant ; Pvl ; Unc ; Lva ; transgene_subcellular_localization_variant ; Egl ; alae_variant ; Lvl ; Mlt ; Ste ; Mab ; L1_arrest ; Gro	No	Yes (2 spanner)	http://www.nematode.net/Data/structure_files/meloidogyne_incognita/prot_Minc05651.coil	http://www.nematode.net/Data/structure_files/meloidogyne_incognita/prot_Minc05651.jufo	http://www.nematode.net/Data/structure_files/meloidogyne_incognita/prot_Minc05651.psipred	http://www.nematode.net/Data/structure_files/meloidogyne_incognita/prot_Minc05651.prof_rdb	http://www.nematode.net/Data/structure_files/meloidogyne_incognita/prot_Minc05651.iupred	http://www.nematode.net/Data/structure_files/meloidogyne_incognita/prot_Minc05651.ronn
ortho17taxa3159	GENEPREDICTION_SNAP300000072512 - no_desc	Pristionchus pacificus	GENEPREDICTION_SNAP300000072512	K01283 - peptidyl-dipeptidase A - 1.2e-277	na	IPR001548 - 1.7e-270	6081000	small ; L2_arrest ; Prl ; seam_cell_fusion_variant ; Pvl ; Unc ; Lva ; transgene_subcellular_localization_variant ; Egl ; alae_variant ; Lvl ; Mlt ; Ste ; Mab ; L1_arrest ; Gro	No	Yes (1 spanner)	http://www.nematode.net/Data/structure_files/pristionchus_pacificus/GENEPREDICTION_SNAP300000072512.coil	http://www.nematode.net/Data/structure_files/pristionchus_pacificus/GENEPREDICTION_SNAP300000072512.jufo	http://www.nematode.net/Data/structure_files/pristionchus_pacificus/GENEPREDICTION_SNAP300000072512.psipred	http://www.nematode.net/Data/structure_files/pristionchus_pacificus/GENEPREDICTION_SNAP300000072512.prof_rdb	http://www.nematode.net/Data/structure_files/pristionchus_pacificus/GENEPREDICTION_SNAP300000072512.iupred	http://www.nematode.net/Data/structure_files/pristionchus_pacificus/GENEPREDICTION_SNAP300000072512.ronn
ortho17taxa3159	Mh10g200708_Contig219_9296_12107 - no_desc	Meloidogyne hapla	Mh10g200708_Contig219_9296_12107	K01283 - peptidyl-dipeptidase A - 4.1e-67	na	IPR001548 - 1.4e-12	na	small ; L2_arrest ; Prl ; seam_cell_fusion_variant ; Pvl ; Unc ; Lva ; transgene_subcellular_localization_variant ; Egl ; alae_variant ; Lvl ; Mlt ; Ste ; Mab ; L1_arrest ; Gro	Yes		http://www.nematode.net/Data/structure_files/meloidogyne_hapla/Mh10g200708_Contig219_9296_12107.coil	http://www.nematode.net/Data/structure_files/meloidogyne_hapla/Mh10g200708_Contig219_9296_12107.jufo	http://www.nematode.net/Data/structure_files/meloidogyne_hapla/Mh10g200708_Contig219_9296_12107.psipred	http://www.nematode.net/Data/structure_files/meloidogyne_hapla/Mh10g200708_Contig219_9296_12107.prof_rdb	http://www.nematode.net/Data/structure_files/meloidogyne_hapla/Mh10g200708_Contig219_9296_12107.iupred	http://www.nematode.net/Data/structure_files/meloidogyne_hapla/Mh10g200708_Contig219_9296_12107.ronn
ortho17taxa3159	14954.m01756 - Angiotensin-converting enzyme family protein	Brugia malayi	14954.m01756	K01283 - peptidyl-dipeptidase A - 0.	1uze_A - 2.7e-71 ; 1o8a_A - 2.7e-71 ; 2oc2_A - 2.7e-71 ; 3bkk_A - 2.7e-71 ; 3bkl_A - 2.7e-71 ; 1uzf_A - 2.7e-71 ; 2iux_A - 2.1e-71	IPR001548 - 1.60000240695997E-24 ; IPR006149 - 2.8000004311823395E-4	23812132 ; 23812130	small ; L2_arrest ; Prl ; seam_cell_fusion_variant ; Pvl ; Unc ; Lva ; transgene_subcellular_localization_variant ; Egl ; alae_variant ; Lvl ; Mlt ; Ste ; Mab ; L1_arrest ; Gro	Yes	Yes (1 spanner)	http://www.nematode.net/Data/structure_files/brugia_malayi/14954.m01756.coil	http://www.nematode.net/Data/structure_files/brugia_malayi/14954_m01756.jufo	http://www.nematode.net/Data/structure_files/brugia_malayi/14954_m01756.psipred	http://www.nematode.net/Data/structure_files/brugia_malayi/14954_m01756.prof_rdb	http://www.nematode.net/Data/structure_files/brugia_malayi/14954_m01756.iupred	http://www.nematode.net/Data/structure_files/brugia_malayi/14954_m01756.ronn
ortho17taxa3159	prot_Minc10796 - no_desc	Meloidogyne incognita	prot_Minc10796	K01283 - peptidyl-dipeptidase A - 1.4e-159	na	IPR001548 - 3.5e-120	na	small ; L2_arrest ; Prl ; seam_cell_fusion_variant ; Pvl ; Unc ; Lva ; transgene_subcellular_localization_variant ; Egl ; alae_variant ; Lvl ; Mlt ; Ste ; Mab ; L1_arrest ; Gro	No	Yes (1 spanner)	http://www.nematode.net/Data/structure_files/meloidogyne_incognita/prot_Minc10796.coil	http://www.nematode.net/Data/structure_files/meloidogyne_incognita/prot_Minc10796.jufo	http://www.nematode.net/Data/structure_files/meloidogyne_incognita/prot_Minc10796.psipred	http://www.nematode.net/Data/structure_files/meloidogyne_incognita/prot_Minc10796.prof_rdb	http://www.nematode.net/Data/structure_files/meloidogyne_incognita/prot_Minc10796.iupred	http://www.nematode.net/Data/structure_files/meloidogyne_incognita/prot_Minc10796.ronn
ortho17taxa3159	CJA07982 - JA23922 WBGene00127186 locus:Cjp-acn-1 status:Partially_confirmed	Caenorhabditis japonica	CJA07982	K01283 - peptidyl-dipeptidase A - 0.	na	IPR001548 - 2.3e-17	171976159	small ; L2_arrest ; Prl ; seam_cell_fusion_variant ; Pvl ; Unc ; Lva ; transgene_subcellular_localization_variant ; Egl ; alae_variant ; Lvl ; Mlt ; Ste ; Mab ; L1_arrest ; Gro	Yes	Yes (1 spanner)	http://www.nematode.net/Data/structure_files/caenorhabditis_japonica/CJA07982.coil	http://www.nematode.net/Data/structure_files/caenorhabditis_japonica/CJA07982.jufo	http://www.nematode.net/Data/structure_files/caenorhabditis_japonica/CJA07982.psipred	http://www.nematode.net/Data/structure_files/caenorhabditis_japonica/CJA07982.prof_rdb	http://www.nematode.net/Data/structure_files/caenorhabditis_japonica/CJA07982.iupred	http://www.nematode.net/Data/structure_files/caenorhabditis_japonica/CJA07982.ronn
ortho17taxa3159	CBG14607 - CBP03404 WBGene00035046 locus:Cbr-acn-1 status:Predicted UniProt:A8XKA2_CAEBR	Caenorhabditis briggsae	CBG14607	K01283 - peptidyl-dipeptidase A - 0.	na	IPR001548 - 0.0	na	small ; L2_arrest ; Prl ; seam_cell_fusion_variant ; Pvl ; Unc ; Lva ; transgene_subcellular_localization_variant ; Egl ; alae_variant ; Lvl ; Mlt ; Ste ; Mab ; L1_arrest ; Gro	Yes	Yes (1 spanner)	http://www.nematode.net/Data/structure_files/caenorhabditis_briggsae/CBG14607.coil	http://www.nematode.net/Data/structure_files/caenorhabditis_briggsae/CBG14607.jufo	http://www.nematode.net/Data/structure_files/caenorhabditis_briggsae/CBG14607.psipred	http://www.nematode.net/Data/structure_files/caenorhabditis_briggsae/CBG14607.prof_rdb	http://www.nematode.net/Data/structure_files/caenorhabditis_briggsae/CBG14607.iupred	http://www.nematode.net/Data/structure_files/caenorhabditis_briggsae/CBG14607.ronn
ortho17taxa3159	CRE00266 - RP25568 WBGene00051736 locus:Cre-acn-1 status:Predicted	Caenorhabditis remanei	CRE00266	K01283 - peptidyl-dipeptidase A - 0.	na	IPR001548 - 0	na	small ; L2_arrest ; Prl ; seam_cell_fusion_variant ; Pvl ; Unc ; Lva ; transgene_subcellular_localization_variant ; Egl ; alae_variant ; Lvl ; Mlt ; Ste ; Mab ; L1_arrest ; Gro	Yes	Yes (1 spanner)	http://www.nematode.net/Data/structure_files/caenorhabditis_remanei/CRE00266.coil	http://www.nematode.net/Data/structure_files/caenorhabditis_remanei/CRE00266.jufo	http://www.nematode.net/Data/structure_files/caenorhabditis_remanei/CRE00266.psipred	http://www.nematode.net/Data/structure_files/caenorhabditis_remanei/CRE00266.prof_rdb	http://www.nematode.net/Data/structure_files/caenorhabditis_remanei/CRE00266.iupred	http://www.nematode.net/Data/structure_files/caenorhabditis_remanei/CRE00266.ronn

## Sheet: S4 C
Table S4 C: Ortholog group ortho17taxa3783
Ortholog name	Isoform name - description	Species	Gene/Cluster name	KO id - description - evalue	PDB structure name - evalue	IPR id - evalue	Associated transcripts	Phenotype	Signal peptide detected	Transmembrane region(s) detected	Paircoil structure	Jufo structure	Psipred structure	Phdprof structure	IUPred structure	RONN structure
ortho17taxa3783	CJA24908 - JA19411 WBGene00180480 status:Predicted	Caenorhabditis japonica	CJA24908	na	na	na	Sck ; Mlt ; Lvl ; Ste	DB04184 ; DB04156	No		http://www.nematode.net/Data/structure_files/caenorhabditis_japonica/CJA24908.coil	http://www.nematode.net/Data/structure_files/caenorhabditis_japonica/CJA24908.jufo	http://www.nematode.net/Data/structure_files/caenorhabditis_japonica/CJA24908.psipred	http://www.nematode.net/Data/structure_files/caenorhabditis_japonica/CJA24908.prof_rdb	http://www.nematode.net/Data/structure_files/caenorhabditis_japonica/CJA24908.iupred	http://www.nematode.net/Data/structure_files/caenorhabditis_japonica/CJA24908.ronn
ortho17taxa3783	Sjc_0058200 - no_desc	Schistosoma japonicum	Sjc_0058200	K03100 - signal peptidase I - 6.9e-55	na	na	Sck ; Mlt ; Lvl ; Ste	na	No	Yes (1 spanner)	http://www.nematode.net/Data/structure_files/schistosoma_japonicum/Sjc_0058200.coil	http://www.nematode.net/Data/structure_files/schistosoma_japonicum/Sjc_0058200.jufo	http://www.nematode.net/Data/structure_files/schistosoma_japonicum/Sjc_0058200.psipred	http://www.nematode.net/Data/structure_files/schistosoma_japonicum/Sjc_0058200.prof_rdb	http://www.nematode.net/Data/structure_files/schistosoma_japonicum/Sjc_0058200.iupred	http://www.nematode.net/Data/structure_files/schistosoma_japonicum/Sjc_0058200.ronn
ortho17taxa3783	YIR022W - SEC11 SGDID:S000001461, Chr IX from 398730-399233, Verified ORF, 18kDa catalytic subunit of the Signal Peptidase Complex (SPC; Spc1p, Spc2p, Spc3p, and Sec11p) which cleaves the signal sequence of proteins targeted to the endoplasmic reticulum	Saccharomyces cerevisiae	YIR022W	na	na	na	Sck ; Mlt ; Lvl ; Ste	na	na	na	na	na	na	na	na	na
ortho17taxa3783	At1g52600.1 - 68414.m05938 signal peptidase, putative similar to SP P13679 Microsomal signal peptidase 21 kDa subunit (EC 3.4.-.-) {Canis familiaris}; contains Pfam profile PF00461: Signal peptidase I	Arabidopsis thaliana	At1g52600.1	na	na	na	Sck ; Mlt ; Lvl ; Ste	na	na	na	na	na	na	na	na	na
ortho17taxa3783	FBpp0081185 - type=protein; loc=3R:join(2483751..2483819,2483890..2484149,2484725..2484902,2484964..2485014); ID=FBpp0081185; name=Spase18-21-PA; parent=FBgn0026567,FBtr0081687; dbxref=FlyBase:FBpp0081185,FlyBase_Annotation_IDs:CG2358-PA,GB_protein:AAF54100.1,REFSEQ:NP	Drosophila melanogaster	FBpp0081185	na	na	na	Sck ; Mlt ; Lvl ; Ste	na	na	na	na	na	na	na	na	na
ortho17taxa3783	Smp_031730 - no_desc	Schistosoma mansoni	Smp_031730	K03100 - signal peptidase I - 1.7e-65	na	na	Sck ; Mlt ; Lvl ; Ste	na	No	Yes (1 spanner)	http://www.nematode.net/Data/structure_files/schistosoma_mansoni/Smp_031730.coil	http://www.nematode.net/Data/structure_files/schistosoma_mansoni/Smp_031730.jufo	http://www.nematode.net/Data/structure_files/schistosoma_mansoni/Smp_031730.psipred	http://www.nematode.net/Data/structure_files/schistosoma_mansoni/Smp_031730.prof_rdb	http://www.nematode.net/Data/structure_files/schistosoma_mansoni/Smp_031730.iupred	http://www.nematode.net/Data/structure_files/schistosoma_mansoni/Smp_031730.ronn
ortho17taxa3783	ENSP00000299714 - pep:known chromosome:GRCh37:18:56807087:56826068:1 gene:ENSG00000166562 transcript:ENST00000299714	Homo sapiens	ENSP00000299714	na	na	na	Sck ; Mlt ; Lvl ; Ste	na	na	na	na	na	na	na	na	na
ortho17taxa3783	Glyma06g46690.1 - no_desc	Glycine max	Glyma06g46690.1	na	na	na	Sck ; Mlt ; Lvl ; Ste	na	na	na	na	na	na	na	na	na
ortho17taxa3783	GENEPREDICTION_SNAP300000061681 - no_desc	Pristionchus pacificus	GENEPREDICTION_SNAP300000061681	K03100 - signal peptidase I - 4.1e-73	IPR019759 - 6.6e-07 ; IPR001733 - 1.4e-108 ; IPR019758 - NA ; IPR015927 - 6.1e-09 ; IPR019756 - NA	47424355 ; 47423911 ; 186880466 ; 186774480 ; 47423053 ; 47423406 ; 186765378 ; 186732309 ; 6068149 ; 47423727 ; 186846948 ; 18054349 ; 186857180 ; 171308115 ; 186778726 ; 186846012	Sck ; Mlt ; Lvl ; Ste	na	No	Yes (1 spanner)	http://www.nematode.net/Data/structure_files/pristionchus_pacificus/GENEPREDICTION_SNAP300000061681.coil	http://www.nematode.net/Data/structure_files/pristionchus_pacificus/GENEPREDICTION_SNAP300000061681.jufo	http://www.nematode.net/Data/structure_files/pristionchus_pacificus/GENEPREDICTION_SNAP300000061681.psipred	http://www.nematode.net/Data/structure_files/pristionchus_pacificus/GENEPREDICTION_SNAP300000061681.prof_rdb	http://www.nematode.net/Data/structure_files/pristionchus_pacificus/GENEPREDICTION_SNAP300000061681.iupred	http://www.nematode.net/Data/structure_files/pristionchus_pacificus/GENEPREDICTION_SNAP300000061681.ronn
ortho17taxa3783	CBN08355 - CN09017 WBGene00147080 status:Confirmed	Caenorhabditis brenneri	CBN08355	K03100 - signal peptidase I - 5.6e-92	IPR019759 - 6.8e-08 ; IPR001733 - 7.6e-11 ; IPR019758 - NA ; IPR015927 - 4e-08 ; IPR019756 - NA	171929355 ; 171925230 ; 171942862 ; 171922184	Sck ; Mlt ; Lvl ; Ste	na	No	Yes (2 spanner)	http://www.nematode.net/Data/structure_files/caenorhabditis_brenneri/CBN08355.coil	http://www.nematode.net/Data/structure_files/caenorhabditis_brenneri/CBN08355.jufo	http://www.nematode.net/Data/structure_files/caenorhabditis_brenneri/CBN08355.psipred	http://www.nematode.net/Data/structure_files/caenorhabditis_brenneri/CBN08355.prof_rdb	http://www.nematode.net/Data/structure_files/caenorhabditis_brenneri/CBN08355.iupred	http://www.nematode.net/Data/structure_files/caenorhabditis_brenneri/CBN08355.ronn
ortho17taxa3783	Glyma17g06330.1 - no_desc	Glycine max	Glyma17g06330.1	na	na	na	Sck ; Mlt ; Lvl ; Ste	na	na	na	na	na	na	na	na	na
ortho17taxa3783	prot_Minc04013 - no_desc	Meloidogyne incognita	prot_Minc04013	K03100 - signal peptidase I - 4.8e-79	IPR019759 - 0.00012 ; IPR001733 - 7.6e-117 ; IPR019758 - NA ; IPR015927 - 1.9e-08 ; IPR019756 - NA	na	Sck ; Mlt ; Lvl ; Ste	na	No	Yes (3 spanner)	http://www.nematode.net/Data/structure_files/meloidogyne_incognita/prot_Minc04013.coil	http://www.nematode.net/Data/structure_files/meloidogyne_incognita/prot_Minc04013.jufo	http://www.nematode.net/Data/structure_files/meloidogyne_incognita/prot_Minc04013.psipred	http://www.nematode.net/Data/structure_files/meloidogyne_incognita/prot_Minc04013.prof_rdb	http://www.nematode.net/Data/structure_files/meloidogyne_incognita/prot_Minc04013.iupred	http://www.nematode.net/Data/structure_files/meloidogyne_incognita/prot_Minc04013.ronn
ortho17taxa3783	CBG04194 - CBP00974 WBGene00026919 status:Partially_confirmed UniProt:A8WWE1_CAEBR	Caenorhabditis briggsae	CBG04194	K03100 - signal peptidase I - 1.1e-93	IPR019759 - 7.80000016938413E-4 ; IPR001733 - 2.3999979815735097E-115 ; IPR019758 - 0.0 ; IPR015927 - 1.2000000000000002E-7 ; IPR019756 - 0.0	752589 ; 752588	Sck ; Mlt ; Lvl ; Ste	na	No	Yes (2 spanner)	http://www.nematode.net/Data/structure_files/caenorhabditis_briggsae/CBG04194.coil	http://www.nematode.net/Data/structure_files/caenorhabditis_briggsae/CBG04194.jufo	http://www.nematode.net/Data/structure_files/caenorhabditis_briggsae/CBG04194.psipred	http://www.nematode.net/Data/structure_files/caenorhabditis_briggsae/CBG04194.prof_rdb	http://www.nematode.net/Data/structure_files/caenorhabditis_briggsae/CBG04194.iupred	http://www.nematode.net/Data/structure_files/caenorhabditis_briggsae/CBG04194.ronn
ortho17taxa3783	Tsp_00356 - no_desc	Trichinella spiralis	Tsp_00356	K08076 - astacin - 1.2e-86	IPR000884 - 11.107 ; IPR000859 - 22.136 ; IPR019759 - 1.2e-06 ; IPR001733 - 2.1e-110 ; IPR015927 - 3.8e-08 ; IPR018117 - NA ; IPR013032 - NA ; IPR019758 - NA ; IPR001506 - 6.2e-47 ; IPR006026 - 7.1e-30 ; IPR019756 - NA	13199128 ; 148301394 ; 148308402	Sck ; Mlt ; Lvl ; Ste	na	Yes	Yes (2 spanner)	http://www.nematode.net/Data/structure_files/trichinella_spiralis/Tsp_00356.coil	http://www.nematode.net/Data/structure_files/trichinella_spiralis/Tsp_00356.jufo	http://www.nematode.net/Data/structure_files/trichinella_spiralis/Tsp_00356.psipred	http://www.nematode.net/Data/structure_files/trichinella_spiralis/Tsp_00356.prof_rdb	http://www.nematode.net/Data/structure_files/trichinella_spiralis/Tsp_00356.iupred	http://www.nematode.net/Data/structure_files/trichinella_spiralis/Tsp_00356.ronn
ortho17taxa3783	At3g15710.1 - 68416.m01991 signal peptidase, putative similar to SP	P13679 Microsomal signal peptidase 21 kDa subunit (EC 3.4.-.-) {Canis familiaris}; contains Pfam profile: PF00461 signal peptidase I	Arabidopsis thaliana	At3g15710.1	na	na	na	Sck ; Mlt ; Lvl ; Ste	na	na	na	na	na	na	na	na
ortho17taxa3783	CJA07936 - JA23195 WBGene00127140 status:Partially_confirmed	Caenorhabditis japonica	CJA07936	K03100 - signal peptidase I - 9.9e-47	IPR019759 - 0.0087 ; IPR001733 - 1.3e-60 ; IPR015927 - 2.4e-07 ; IPR019756 - NA	171965747 ; 171964422 ; 171976498 ; 171973199 ; 171958012 ; 171954124	Sck ; Mlt ; Lvl ; Ste	na	No	Yes (1 spanner)	http://www.nematode.net/Data/structure_files/caenorhabditis_japonica/CJA07936.coil	http://www.nematode.net/Data/structure_files/caenorhabditis_japonica/CJA07936.jufo	http://www.nematode.net/Data/structure_files/caenorhabditis_japonica/CJA07936.psipred	http://www.nematode.net/Data/structure_files/caenorhabditis_japonica/CJA07936.prof_rdb	http://www.nematode.net/Data/structure_files/caenorhabditis_japonica/CJA07936.iupred	http://www.nematode.net/Data/structure_files/caenorhabditis_japonica/CJA07936.ronn
ortho17taxa3783	Mh10g200708_Contig31_40190_41290 - no_desc	Meloidogyne hapla	Mh10g200708_Contig31_40190_41290	K03100 - signal peptidase I - 6.1e-79	IPR019759 - 0.00012 ; IPR001733 - 1.3e-17 ; IPR019758 - NA ; IPR015927 - 1.6e-08 ; IPR019756 - NA	27540151 ; 37972588	Sck ; Mlt ; Lvl ; Ste	na	No	Yes (3 spanner)	http://www.nematode.net/Data/structure_files/meloidogyne_hapla/Mh10g200708_Contig31_40190_41290.coil	http://www.nematode.net/Data/structure_files/meloidogyne_hapla/Mh10g200708_Contig31_40190_41290.jufo	http://www.nematode.net/Data/structure_files/meloidogyne_hapla/Mh10g200708_Contig31_40190_41290.psipred	http://www.nematode.net/Data/structure_files/meloidogyne_hapla/Mh10g200708_Contig31_40190_41290.prof_rdb	http://www.nematode.net/Data/structure_files/meloidogyne_hapla/Mh10g200708_Contig31_40190_41290.iupred	http://www.nematode.net/Data/structure_files/meloidogyne_hapla/Mh10g200708_Contig31_40190_41290.ronn
ortho17taxa3783	14990.m07830 - Microsomal signal peptidase 21 kDa subunit, putative	Brugia malayi	14990.m07830	K03100 - signal peptidase I - 1.8e-93	IPR019759 - 0.00199999965421632 ; IPR001733 - 3.399999724377659E-117 ; IPR019758 - 0.0 ; IPR015927 - 1.59999889349251E-9 ; IPR019756 - 0.0	965456 ; 1182173 ; 3419587 ; 7541144 ; 1270731	Sck ; Mlt ; Lvl ; Ste	na	No	Yes (1 spanner)	http://www.nematode.net/Data/structure_files/brugia_malayi/14990.m07830.coil	http://www.nematode.net/Data/structure_files/brugia_malayi/14990_m07830.jufo	http://www.nematode.net/Data/structure_files/brugia_malayi/14990_m07830.psipred	http://www.nematode.net/Data/structure_files/brugia_malayi/14990_m07830.prof_rdb	http://www.nematode.net/Data/structure_files/brugia_malayi/14990_m07830.iupred	http://www.nematode.net/Data/structure_files/brugia_malayi/14990_m07830.ronn
ortho17taxa3783	prot_Minc06190 - no_desc	Meloidogyne incognita	prot_Minc06190	K03100 - signal peptidase I - 4.8e-79	IPR019759 - 0.00012 ; IPR001733 - 7.1e-11 ; IPR019758 - NA ; IPR015927 - 1.9e-08 ; IPR019756 - NA	na	Sck ; Mlt ; Lvl ; Ste	na	No	Yes (3 spanner)	http://www.nematode.net/Data/structure_files/meloidogyne_incognita/prot_Minc06190.coil	http://www.nematode.net/Data/structure_files/meloidogyne_incognita/prot_Minc06190.jufo	http://www.nematode.net/Data/structure_files/meloidogyne_incognita/prot_Minc06190.psipred	http://www.nematode.net/Data/structure_files/meloidogyne_incognita/prot_Minc06190.prof_rdb	http://www.nematode.net/Data/structure_files/meloidogyne_incognita/prot_Minc06190.iupred	http://www.nematode.net/Data/structure_files/meloidogyne_incognita/prot_Minc06190.ronn
ortho17taxa3783	Glyma03g16360.1 - no_desc	Glycine max	Glyma03g16360.1	na	na	na	Sck ; Mlt ; Lvl ; Ste	na	na	na	na	na	na	na	na	na
ortho17taxa3783	CRE30053 - RP39457 WBGene00057104 status:Partially_confirmed	Caenorhabditis remanei	CRE30053	K03100 - signal peptidase I - 8.7e-87	IPR019759 - 1.7e-08 ; IPR001733 - 3.7e-15 ; IPR019758 - NA ; IPR015927 - 5.6e-08 ; IPR019756 - NA	71180286 ; 71187998	Sck ; Mlt ; Lvl ; Ste	na	No	Yes (2 spanner)	http://www.nematode.net/Data/structure_files/caenorhabditis_remanei/CRE30053.coil	http://www.nematode.net/Data/structure_files/caenorhabditis_remanei/CRE30053.jufo	http://www.nematode.net/Data/structure_files/caenorhabditis_remanei/CRE30053.psipred	http://www.nematode.net/Data/structure_files/caenorhabditis_remanei/CRE30053.prof_rdb	http://www.nematode.net/Data/structure_files/caenorhabditis_remanei/CRE30053.iupred	http://www.nematode.net/Data/structure_files/caenorhabditis_remanei/CRE30053.ronn
ortho17taxa3783	CBN28391 - CN09017 WBGene00190356 status:Predicted	Caenorhabditis brenneri	CBN28391	K03100 - signal peptidase I - 5.6e-92	IPR019759 - 6.8e-08 ; IPR001733 - 7.1e-17 ; IPR019758 - NA ; IPR015927 - 4e-08 ; IPR019756 - NA	na	Sck ; Mlt ; Lvl ; Ste	na	No	Yes (2 spanner)	http://www.nematode.net/Data/structure_files/caenorhabditis_brenneri/CBN28391.coil	http://www.nematode.net/Data/structure_files/caenorhabditis_brenneri/CBN28391.jufo	http://www.nematode.net/Data/structure_files/caenorhabditis_brenneri/CBN28391.psipred	http://www.nematode.net/Data/structure_files/caenorhabditis_brenneri/CBN28391.prof_rdb	http://www.nematode.net/Data/structure_files/caenorhabditis_brenneri/CBN28391.iupred	http://www.nematode.net/Data/structure_files/caenorhabditis_brenneri/CBN28391.ronn
ortho17taxa3783	Y54E10BR.5 - CE22466 WBGene00021844 status:Confirmed UniProt:Q9N3D0 protein_id:AAF59551.1	Caenorhabditis elegans	Y54E10BR.5	K03100 - signal peptidase I - 1.4e-93	IPR019759 - 5.79999972262536E-4 ; IPR001733 - 7.40000780397704E-115 ; IPR019758 - 0.0 ; IPR015927 - 1.2000000000000002E-7 ; IPR019756 - 0.0	297757822 ; 30744837 ; 2365943 ; 30726100 ; 297786386 ; 47624615 ; 297778841 ; 297782747 ; 30748194 ; 47620423 ; 47665182 ; 47661320 ; 30728697 ; 47597988 ; 297778223 ; 2382044 ; 297786387	Sck ; Mlt ; Lvl ; Ste	na	No	Yes (2 spanner)	http://www.nematode.net/Data/structure_files/caenorhabditis_elegans/Y54E10BR.5.coil	http://www.nematode.net/Data/structure_files/caenorhabditis_elegans/Y54E10BR_5.jufo	http://www.nematode.net/Data/structure_files/caenorhabditis_elegans/Y54E10BR_5.psipred	http://www.nematode.net/Data/structure_files/caenorhabditis_elegans/Y54E10BR_5.prof_rdb	http://www.nematode.net/Data/structure_files/caenorhabditis_elegans/Y54E10BR_5.iupred	http://www.nematode.net/Data/structure_files/caenorhabditis_elegans/Y54E10BR_5.ronn
ortho17taxa3783	ENSMUSP00000025394 - pep:known chromosome:NCBIM37:18:65960203:65977319:1 gene:ENSMUSG00000024516 transcript:ENSMUST00000025394	Mus musculus	ENSMUSP00000025394	na	na	na	Sck ; Mlt ; Lvl ; Ste	na	na	na	na	na	na	na	na	na

## Sheet: S4 D
Table S4 D: Ortholog group ortho17taxa1084
Ortholog name	Isoform name - description	Species	Gene/Cluster name	KO id - description - evalue	PDB structure name - evalue	IPR id - evalue	Associated transcripts	Phenotype	Signal peptide detected	Transmembrane region(s) detected
ortho17taxa1084	CRE27059 - RP14412 WBGene00052440 status:Predicted	Caenorhabditis remanei	CRE27059	na	K04659 - thrombospondin - 6.8e-07	1w0s_B - 9.6e-05 ; 1w0r_B - 9.6e-05 ; 1vex_A - 0.00025 ; 1w0r_A - 9.6e-05 ; 3g5c_A - 0.0014 ; 1w0s_C - 9.6e-05 ; 3g5c_B - 0.0014 ; 1lsl_A - 1.3e-05 ; 1w0s_A - 9.6e-05	IPR008085 - 1.5e-05 ; IPR000884 - 4.4e-06	Let ; Dpy ; Age ; Clr ; Emb ; Pvl ; Mlt ; late_larval_arrest ; Ste ; Unc ; Lva ; Sck ; reduced_brood_size	Yes
ortho17taxa1084	prot_Minc05335 - no_desc	Meloidogyne incognita	prot_Minc05335	na	na	na	na	Let ; Dpy ; Age ; Clr ; Emb ; Pvl ; Mlt ; late_larval_arrest ; Ste ; Unc ; Lva ; Sck ; reduced_brood_size	Yes
ortho17taxa1084	T19D2.1 - CE30185 WBGene00020567 status:Partially_confirmed UniProt:Q22580 protein_id:AAA83600.2	Caenorhabditis elegans	T19D2.1	0008270 - zinc ion binding ; 0006508 - proteolysis ; 0004222 - metalloendopeptidase activity ; 0008237 - metallopeptidase activity	K08632 - ADAM metallopeptidase with thrombospondin type 1 motif, 18 - 1.6e-49	na	IPR000884 - 7.30000190160275E-4 ; IPR006025 - 0.0 ; IPR001590 - 7.30000590915208E-10	Let ; Dpy ; Age ; Clr ; Emb ; Pvl ; Mlt ; late_larval_arrest ; Ste ; Unc ; Lva ; Sck ; reduced_brood_size	No
ortho17taxa1084	prot_Minc07506 - no_desc	Meloidogyne incognita	prot_Minc07506	na	K04659 - thrombospondin - 2.5e-07	na	IPR000884 - 2.6e-08	Let ; Dpy ; Age ; Clr ; Emb ; Pvl ; Mlt ; late_larval_arrest ; Ste ; Unc ; Lva ; Sck ; reduced_brood_size	No
ortho17taxa1084	F11C7.6a - CE30945 WBGene00017378 status:Confirmed UniProt:Q8MQ77 protein_id:AAM54196.1	Caenorhabditis elegans	F11C7.6a	na	K04596 - brain-specific angiogenesis inhibitor 1 - 4.8e-06	1ezg_B - 0.041 ; 1lsl_A - 3.1e-06 ; 1l1i_A - 0.041 ; 1ezg_A - 0.041	IPR000884 - 0.0	Let ; Dpy ; Age ; Clr ; Emb ; Pvl ; Mlt ; late_larval_arrest ; Ste ; Unc ; Lva ; Sck ; reduced_brood_size	Yes
ortho17taxa1084	F35C11.7 - CE32645 WBGene00009406 status:Confirmed UniProt:Q8I4J7 protein_id:CAD57696.1	Caenorhabditis elegans	F35C11.7	na	na	na	IPR000884 - 0.0	Let ; Dpy ; Age ; Clr ; Emb ; Pvl ; Mlt ; late_larval_arrest ; Ste ; Unc ; Lva ; Sck ; reduced_brood_size	Yes
ortho17taxa1084	CRE16528 - RP37192 WBGene00073745 status:Predicted	Caenorhabditis remanei	CRE16528	na	na	na	IPR000884 - 9.656	Let ; Dpy ; Age ; Clr ; Emb ; Pvl ; Mlt ; late_larval_arrest ; Ste ; Unc ; Lva ; Sck ; reduced_brood_size	Yes
ortho17taxa1084	C36B7.5b - CE27832 WBGene00016468 status:Partially_confirmed UniProt:Q966Q0 protein_id:AAK68232.1	Caenorhabditis elegans	C36B7.5b	na	K06841 - semaphorin 5 - 8.1e-43	na	IPR000884 - 0.0	Let ; Dpy ; Age ; Clr ; Emb ; Pvl ; Mlt ; late_larval_arrest ; Ste ; Unc ; Lva ; Sck ; reduced_brood_size	Yes
ortho17taxa1084	Mh10g200708_Contig2620_8174_9000 - no_desc	Meloidogyne hapla	Mh10g200708_Contig2620_8174_9000	na	K06841 - semaphorin 5 - 2.8e-07	na	IPR000884 - 0.00052	Let ; Dpy ; Age ; Clr ; Emb ; Pvl ; Mlt ; late_larval_arrest ; Ste ; Unc ; Lva ; Sck ; reduced_brood_size	No
ortho17taxa1084	14972.m07003 - Thrombospondin type 1 domain containing protein	Brugia malayi	14972.m07003	0008270 - zinc ion binding ; 0004222 - metalloendopeptidase activity ; 0005578 - proteinaceous extracellular matrix	K01417 - - 8.5e-160	1w0s_B - 6.8e-13 ; 1w0r_B - 6.8e-13 ; 1w0s_A - 6.8e-13 ; 1w0r_A - 6.8e-13 ; 1w0s_C - 6.8e-13	IPR000884 - 1.69999998111765 ; IPR006210 - 0.0719999952919347 ; IPR012314 - 0.0	Let ; Dpy ; Age ; Clr ; Emb ; Pvl ; Mlt ; late_larval_arrest ; Ste ; Unc ; Lva ; Sck ; reduced_brood_size	No
ortho17taxa1084	CRE30565 - RP19754 WBGene00074303 status:Predicted	Caenorhabditis remanei	CRE30565	na	K04596 - brain-specific angiogenesis inhibitor 1 - 8.6e-06	na	IPR000884 - 4.7e-07	Let ; Dpy ; Age ; Clr ; Emb ; Pvl ; Mlt ; late_larval_arrest ; Ste ; Unc ; Lva ; Sck ; reduced_brood_size	Yes
ortho17taxa1084	CBN14740 - CN14218 WBGene00153465 status:Predicted	Caenorhabditis brenneri	CBN14740	na	K04597 - brain-specific angiogenesis inhibitor 2 - 3.6e-11	na	IPR000884 - 4.7e-10	Let ; Dpy ; Age ; Clr ; Emb ; Pvl ; Mlt ; late_larval_arrest ; Ste ; Unc ; Lva ; Sck ; reduced_brood_size	Yes
ortho17taxa1084	CJA09093 - JA18968 WBGene00128297 status:Predicted	Caenorhabditis japonica	CJA09093	na	na	1w0s_B - 0.12 ; 1w0r_B - 0.12 ; 1w0r_A - 0.12 ; 1w0s_C - 0.12 ; 1kx4_I - 0.10 ; 1lsl_A - 0.025 ; 1w0s_A - 0.12 ; 1kx4_J - 0.10	na	Let ; Dpy ; Age ; Clr ; Emb ; Pvl ; Mlt ; late_larval_arrest ; Ste ; Unc ; Lva ; Sck ; reduced_brood_size	No
ortho17taxa1084	CJA10964 - JA10997 WBGene00130168 status:Partially_confirmed	Caenorhabditis japonica	CJA10964	na	K04597 - brain-specific angiogenesis inhibitor 2 - 3.9e-13	1w0s_B - 2.5e-12 ; 1w0r_B - 2.5e-12 ; 1w0s_A - 2.5e-12 ; 1w0r_A - 2.5e-12 ; 1lsl_A - 6.0e-10 ; 1w0s_C - 2.5e-12	IPR000884 - 0.0053	Let ; Dpy ; Age ; Clr ; Emb ; Pvl ; Mlt ; late_larval_arrest ; Ste ; Unc ; Lva ; Sck ; reduced_brood_size	Yes
ortho17taxa1084	CBG05482 - CBP01413 WBGene00027925 status:Predicted UniProt:A8WZZ5_CAEBR	Caenorhabditis briggsae	CBG05482	na	K06841 - semaphorin 5 - 8.2e-10	na	IPR000884 - 0.0	Let ; Dpy ; Age ; Clr ; Emb ; Pvl ; Mlt ; late_larval_arrest ; Ste ; Unc ; Lva ; Sck ; reduced_brood_size	No
ortho17taxa1084	prot_Minc12910 - no_desc	Meloidogyne incognita	prot_Minc12910	na	na	na	IPR000884 - 8.988	Let ; Dpy ; Age ; Clr ; Emb ; Pvl ; Mlt ; late_larval_arrest ; Ste ; Unc ; Lva ; Sck ; reduced_brood_size	Yes
ortho17taxa1084	CBG05493 - CBP01355 WBGene00027933 status:Predicted UniProt:A8X003_CAEBR	Caenorhabditis briggsae	CBG05493	na	na	na	IPR000884 - 0.0	Let ; Dpy ; Age ; Clr ; Emb ; Pvl ; Mlt ; late_larval_arrest ; Ste ; Unc ; Lva ; Sck ; reduced_brood_size	No
ortho17taxa1084	14779.m00774 - Immunoglobulin I-set domain containing protein	Brugia malayi	14779.m00774	na	K01391 - - 5.4e-80	na	IPR003598 - 3.19999899046355E-14 ; IPR000884 - 100.0 ; IPR007110 - 0.0 ; IPR013783 - 1.5E-9 ; IPR013151 - 3.99999861686541E-6	Let ; Dpy ; Age ; Clr ; Emb ; Pvl ; Mlt ; late_larval_arrest ; Ste ; Unc ; Lva ; Sck ; reduced_brood_size	No
ortho17taxa1084	Mh10g200708_Contig155_10981_13943 - no_desc	Meloidogyne hapla	Mh10g200708_Contig155_10981_13943	na	K06841 - semaphorin 5 - 8.3e-40	na	IPR008085 - 2.2e-06 ; IPR000884 - 0.00082	Let ; Dpy ; Age ; Clr ; Emb ; Pvl ; Mlt ; late_larval_arrest ; Ste ; Unc ; Lva ; Sck ; reduced_brood_size	No
ortho17taxa1084	F58F9.11 - CE38611 WBGene00044309 status:Predicted UniProt:Q4TT91 protein_id:AAY44005.1	Caenorhabditis elegans	F58F9.11	na	na	na	na	Let ; Dpy ; Age ; Clr ; Emb ; Pvl ; Mlt ; late_larval_arrest ; Ste ; Unc ; Lva ; Sck ; reduced_brood_size	Yes
ortho17taxa1084	F15B9.8 - CE20686 WBGene00008851 Thrombospondin type 1 domain status:Confirmed UniProt:Q9XVU5 protein_id:CAB01426.1	Caenorhabditis elegans	F15B9.8	na	na	na	IPR008085 - 5.69999708783953E-5 ; IPR000884 - 4.29999934584839E-4	Let ; Dpy ; Age ; Clr ; Emb ; Pvl ; Mlt ; late_larval_arrest ; Ste ; Unc ; Lva ; Sck ; reduced_brood_size	Yes
ortho17taxa1084	F14H12.3 - CE07063 WBGene00017471 status:Confirmed UniProt:Q966K7 protein_id:AAK68325.1	Caenorhabditis elegans	F14H12.3	na	K04659 - thrombospondin - 2.2e-27	1w0s_B - 1.7e-26 ; 1w0r_B - 1.7e-26 ; 1w0s_A - 1.7e-26 ; 1w0r_A - 1.7e-26 ; 1w0s_C - 1.7e-26	IPR008085 - 1.1999998570310099E-5 ; IPR000884 - 0.0	Let ; Dpy ; Age ; Clr ; Emb ; Pvl ; Mlt ; late_larval_arrest ; Ste ; Unc ; Lva ; Sck ; reduced_brood_size	Yes
ortho17taxa1084	CBN02284 - CN15430 WBGene00141009 status:Predicted	Caenorhabditis brenneri	CBN02284	na	na	na	IPR000884 - 2.2e-07	Let ; Dpy ; Age ; Clr ; Emb ; Pvl ; Mlt ; late_larval_arrest ; Ste ; Unc ; Lva ; Sck ; reduced_brood_size	Yes
ortho17taxa1084	CJA18066 - JA25273 WBGene00137270 status:Predicted	Caenorhabditis japonica	CJA18066	na	K01391 - - 9.9e-59	na	IPR003598 - 6.9e-08 ; IPR000884 - 0.034 ; IPR007110 - 9.519 ; IPR013783 - 8.3e-07 ; IPR003599 - 0.00024 ; IPR013151 - 3.8e-07	Let ; Dpy ; Age ; Clr ; Emb ; Pvl ; Mlt ; late_larval_arrest ; Ste ; Unc ; Lva ; Sck ; reduced_brood_size	No
ortho17taxa1084	CBG09059 - CBP28226 WBGene00030726 status:Predicted UniProt:A8X7W6_CAEBR	Caenorhabditis briggsae	CBG09059	na	K06841 - semaphorin 5 - 1.8e-22	na	IPR008085 - 8.599997204827179E-7 ; IPR000884 - 1.39999892049878E-10	Let ; Dpy ; Age ; Clr ; Emb ; Pvl ; Mlt ; late_larval_arrest ; Ste ; Unc ; Lva ; Sck ; reduced_brood_size	Yes	Yes (1 spanner)
ortho17taxa1084	CBG21633 - CBP35247 WBGene00040352 status:Predicted UniProt:A8Y091_CAEBR	Caenorhabditis briggsae	CBG21633	na	K04597 - brain-specific angiogenesis inhibitor 2 - 2.6e-08	na	IPR000884 - 0.0	Let ; Dpy ; Age ; Clr ; Emb ; Pvl ; Mlt ; late_larval_arrest ; Ste ; Unc ; Lva ; Sck ; reduced_brood_size	Yes
ortho17taxa1084	CJA01739 - JA38944 WBGene00120943 status:Predicted	Caenorhabditis japonica	CJA01739	na	K01391 - - 3.3e-42	na	IPR000884 - 11.350	Let ; Dpy ; Age ; Clr ; Emb ; Pvl ; Mlt ; late_larval_arrest ; Ste ; Unc ; Lva ; Sck ; reduced_brood_size	No
ortho17taxa1084	CBN08532 - CN28227 WBGene00147257 status:Predicted	Caenorhabditis brenneri	CBN08532	na	K06841 - semaphorin 5 - 1.6e-06	1kx4_I - 0.021 ; 1ezg_B - 0.016 ; 1l1i_A - 0.016 ; 1ezg_A - 0.016 ; 1kx4_J - 0.021	IPR000884 - 3.2e-12	Let ; Dpy ; Age ; Clr ; Emb ; Pvl ; Mlt ; late_larval_arrest ; Ste ; Unc ; Lva ; Sck ; reduced_brood_size	Yes
ortho17taxa1084	CRE16713 - RP41991 WBGene00070125 status:Predicted	Caenorhabditis remanei	CRE16713	na	K01178 - glucoamylase - 9.9e-07	na	IPR000884 - 0.039	Let ; Dpy ; Age ; Clr ; Emb ; Pvl ; Mlt ; late_larval_arrest ; Ste ; Unc ; Lva ; Sck ; reduced_brood_size	Yes
ortho17taxa1084	CRE23803 - RP14668 WBGene00073825 status:Predicted	Caenorhabditis remanei	CRE23803	na	na	na	IPR000884 - 7.7e-08	Let ; Dpy ; Age ; Clr ; Emb ; Pvl ; Mlt ; late_larval_arrest ; Ste ; Unc ; Lva ; Sck ; reduced_brood_size	Yes
ortho17taxa1084	CRE01602 - RP11055 WBGene00053838 status:Predicted	Caenorhabditis remanei	CRE01602	na	K04659 - thrombospondin - 5.2e-06	1kx4_I - 0.031 ; 1kx4_J - 0.031	IPR000884 - 6.6e-06	Let ; Dpy ; Age ; Clr ; Emb ; Pvl ; Mlt ; late_larval_arrest ; Ste ; Unc ; Lva ; Sck ; reduced_brood_size	Yes
ortho17taxa1084	CRE29771 - RP22321 WBGene00059976 status:Partially_confirmed	Caenorhabditis remanei	CRE29771	0008270 - zinc ion binding ; 0005578 - proteinaceous extracellular matrix ; 0008237 - metallopeptidase activity ; 0008233 - peptidase activity	K01391 - - 4.8e-102	na	IPR003598 - 6.9e-08 ; IPR000884 - 0.15 ; IPR007110 - 9.500 ; IPR013783 - 6.7e-07 ; IPR013273 - 8.4e-18 ; IPR003599 - 0.00024 ; IPR013151 - 7.9e-08 ; IPR010909 - 10.244	Let ; Dpy ; Age ; Clr ; Emb ; Pvl ; Mlt ; late_larval_arrest ; Ste ; Unc ; Lva ; Sck ; reduced_brood_size	Yes
ortho17taxa1084	Tsp_09369 - no_desc	Trichinella spiralis	Tsp_09369	0008270 - zinc ion binding ; 0031012 - extracellular matrix ; 0006508 - proteolysis ; 0004222 - metalloendopeptidase activity ; 0005578 - proteinaceous extracellular matrix	K01417 - - 2.6e-261	na	IPR000884 - 0.042 ; IPR010294 - 6.5e-10 ; IPR012314 - 1.7e-44 ; IPR001590 - 4.6e-11	Let ; Dpy ; Age ; Clr ; Emb ; Pvl ; Mlt ; late_larval_arrest ; Ste ; Unc ; Lva ; Sck ; reduced_brood_size	No
ortho17taxa1084	C27A7.8b - CE34711 WBGene00007758 status:Confirmed UniProt:B0M0N3 protein_id:CAP72363.1	Caenorhabditis elegans	C27A7.8b	na	na	1w0s_B - 4.6e-05 ; 1w0r_B - 4.6e-05 ; 2pyo_J - 5.8e-05 ; 1w0r_A - 4.6e-05 ; 1w0s_C - 4.6e-05 ; 3b6g_J - 5.8e-05 ; 1kx4_I - 3.5e-05 ; 1lsl_A - 8.2e-06 ; 1w0s_A - 4.6e-05 ; 1kx4_J - 3.5e-05	IPR008085 - 1.10000029896148E-5 ; IPR000884 - 0.0	Let ; Dpy ; Age ; Clr ; Emb ; Pvl ; Mlt ; late_larval_arrest ; Ste ; Unc ; Lva ; Sck ; reduced_brood_size	Yes
ortho17taxa1084	CJA11264 - JA35611 WBGene00130468 status:Predicted	Caenorhabditis japonica	CJA11264	na	K04659 - thrombospondin - 1.0e-05	1w0s_B - 0.00043 ; 1w0r_B - 0.00043 ; 1w0s_A - 0.00043 ; 1w0r_A - 0.00043 ; 1lsl_A - 7.9e-08 ; 1w0s_C - 0.00043	IPR008085 - 3.5e-05 ; IPR000884 - 7.6e-06	Let ; Dpy ; Age ; Clr ; Emb ; Pvl ; Mlt ; late_larval_arrest ; Ste ; Unc ; Lva ; Sck ; reduced_brood_size	Yes
ortho17taxa1084	14779.m00771 - Thrombospondin type 1 domain containing protein	Brugia malayi	14779.m00771	0008270 - zinc ion binding ; 0005578 - proteinaceous extracellular matrix ; 0008237 - metallopeptidase activity	K08622 - ADAM metallopeptidase with thrombospondin type 1 motif, 7 - 2.8e-31	na	IPR000884 - 0.0 ; IPR013273 - 8.49999291746323E-18	Let ; Dpy ; Age ; Clr ; Emb ; Pvl ; Mlt ; late_larval_arrest ; Ste ; Unc ; Lva ; Sck ; reduced_brood_size	No
ortho17taxa1084	CBN24087 - CN17074 WBGene00162812 status:Predicted	Caenorhabditis brenneri	CBN24087	0008270 - zinc ion binding ; 0005578 - proteinaceous extracellular matrix ; 0008237 - metallopeptidase activity ; 0008233 - peptidase activity	K01391 - - 4.7e-104	na	IPR003598 - 3.3e-08 ; IPR000884 - 0.15 ; IPR007110 - 9.555 ; IPR013783 - 7.2e-07 ; IPR013273 - 8.4e-18 ; IPR003599 - 7.9e-05 ; IPR013151 - 1.7e-07 ; IPR010909 - 10.062	Let ; Dpy ; Age ; Clr ; Emb ; Pvl ; Mlt ; late_larval_arrest ; Ste ; Unc ; Lva ; Sck ; reduced_brood_size	Yes
ortho17taxa1084	14779.m00772 - Thrombospondin type 1 domain containing protein	Brugia malayi	14779.m00772	na	K08624 - ADAM metallopeptidase with thrombospondin type 1 motif, 9 - 3.7e-20	1lsl_A - 0.00041	IPR000884 - 4.60000044330908E-13	Let ; Dpy ; Age ; Clr ; Emb ; Pvl ; Mlt ; late_larval_arrest ; Ste ; Unc ; Lva ; Sck ; reduced_brood_size	No
ortho17taxa1084	CBG14396 - CBP26678 WBGene00034915 status:Predicted UniProt:A8XJW9_CAEBR	Caenorhabditis briggsae	CBG14396	na	K06841 - semaphorin 5 - 9.2e-27	1w0s_B - 2.9e-26 ; 1w0r_B - 2.9e-26 ; 1w0s_A - 2.9e-26 ; 1w0r_A - 2.9e-26 ; 1w0s_C - 2.9e-26	IPR008085 - 1.6000006502252798E-6 ; IPR000884 - 9.40001006865064E-10	Let ; Dpy ; Age ; Clr ; Emb ; Pvl ; Mlt ; late_larval_arrest ; Ste ; Unc ; Lva ; Sck ; reduced_brood_size	Yes
ortho17taxa1084	prot_Minc05902 - no_desc	Meloidogyne incognita	prot_Minc05902	na	K06841 - semaphorin 5 - 5.0e-37	na	IPR008085 - 4.8e-06 ; IPR000884 - 9.304	Let ; Dpy ; Age ; Clr ; Emb ; Pvl ; Mlt ; late_larval_arrest ; Ste ; Unc ; Lva ; Sck ; reduced_brood_size	No
ortho17taxa1084	CBG14348 - CBP23023 WBGene00034880 status:Predicted UniProt:A8XJT4_CAEBR	Caenorhabditis briggsae	CBG14348	na	K08617 - ADAM metallopeptidase with thrombospondin type 1 motif, 1 - 5.7e-09	na	IPR008085 - 3.8999986179521805E-6 ; IPR000884 - 2.3999979815726497E-13	Let ; Dpy ; Age ; Clr ; Emb ; Pvl ; Mlt ; late_larval_arrest ; Ste ; Unc ; Lva ; Sck ; reduced_brood_size	Yes	Yes (1 spanner)
ortho17taxa1084	CBN15005 - CN31149 WBGene00153730 status:Partially_confirmed	Caenorhabditis brenneri	CBN15005	na	K06841 - semaphorin 5 - 1.4e-12	na	IPR000884 - 4.4e-07	Let ; Dpy ; Age ; Clr ; Emb ; Pvl ; Mlt ; late_larval_arrest ; Ste ; Unc ; Lva ; Sck ; reduced_brood_size	No
ortho17taxa1084	CRE06172 - RP40028 WBGene00082883 status:Predicted	Caenorhabditis remanei	CRE06172	na	na	na	IPR000884 - 3.2e-08	Let ; Dpy ; Age ; Clr ; Emb ; Pvl ; Mlt ; late_larval_arrest ; Ste ; Unc ; Lva ; Sck ; reduced_brood_size	Yes
ortho17taxa1084	CRE00824 - RP08843 WBGene00051848 status:Predicted	Caenorhabditis remanei	CRE00824	na	K04659 - thrombospondin - 3.1e-28	1w0s_B - 3.4e-25 ; 1w0r_B - 3.4e-25 ; 1w0s_A - 3.4e-25 ; 1w0r_A - 3.4e-25 ; 1w0s_C - 3.4e-25	IPR008085 - 1.6e-06 ; IPR000884 - 11.570	Let ; Dpy ; Age ; Clr ; Emb ; Pvl ; Mlt ; late_larval_arrest ; Ste ; Unc ; Lva ; Sck ; reduced_brood_size	Yes
ortho17taxa1084	F53B6.2a - CE36859 WBGene00009958 thrombospondin like status:Partially_confirmed UniProt:P90884 protein_id:CAB03121.3	Caenorhabditis elegans	F53B6.2a	0008270 - zinc ion binding ; 0005578 - proteinaceous extracellular matrix ; 0008237 - metallopeptidase activity ; 0008233 - peptidase activity	K01391 - - 1.1e-102	na	IPR003598 - 4.59999999999996E-8 ; IPR000884 - 4.09999992938068 ; IPR007110 - 0.0 ; IPR013783 - 8.20000406808465E-7 ; IPR013273 - 2.7000018358079402E-17 ; IPR013151 - 3.6000003870074E-4 ; IPR010909 - 0.0	Let ; Dpy ; Age ; Clr ; Emb ; Pvl ; Mlt ; late_larval_arrest ; Ste ; Unc ; Lva ; Sck ; reduced_brood_size	Yes
ortho17taxa1084	CBN08099 - CN24341 WBGene00146824 status:Predicted	Caenorhabditis brenneri	CBN08099	na	na	1lsl_A - 1.7e-05	IPR000884 - 1e-10	Let ; Dpy ; Age ; Clr ; Emb ; Pvl ; Mlt ; late_larval_arrest ; Ste ; Unc ; Lva ; Sck ; reduced_brood_size	Yes
ortho17taxa1084	T02G6.11 - CE42930 WBGene00086562 status:Predicted UniProt:B5BM42 protein_id:CAR31499.1	Caenorhabditis elegans	T02G6.11	na	na	na	na	Let ; Dpy ; Age ; Clr ; Emb ; Pvl ; Mlt ; late_larval_arrest ; Ste ; Unc ; Lva ; Sck ; reduced_brood_size	No
ortho17taxa1084	CBN02400 - CN16084 WBGene00141125 status:Predicted	Caenorhabditis brenneri	CBN02400	0008270 - zinc ion binding ; 0005578 - proteinaceous extracellular matrix ; 0008237 - metallopeptidase activity ; 0008233 - peptidase activity	K01391 - - 1.4e-104	na	IPR003598 - 3.3e-08 ; IPR000884 - 0.0066 ; IPR007110 - 9.555 ; IPR013783 - 7.2e-07 ; IPR013273 - 8.5e-18 ; IPR003599 - 7.9e-05 ; IPR013151 - 1.7e-07 ; IPR010909 - 10.062	Let ; Dpy ; Age ; Clr ; Emb ; Pvl ; Mlt ; late_larval_arrest ; Ste ; Unc ; Lva ; Sck ; reduced_brood_size	Yes
ortho17taxa1084	CBN08692 - CN24344 WBGene00147417 status:Predicted	Caenorhabditis brenneri	CBN08692	na	na	na	IPR000884 - 2.6e-05	Let ; Dpy ; Age ; Clr ; Emb ; Pvl ; Mlt ; late_larval_arrest ; Ste ; Unc ; Lva ; Sck ; reduced_brood_size	Yes
ortho17taxa1084	Mh10g200708_Contig1805_2837_6654 - no_desc	Meloidogyne hapla	Mh10g200708_Contig1805_2837_6654	na	K06841 - semaphorin 5 - 2.3e-37	na	IPR000884 - 0.085	Let ; Dpy ; Age ; Clr ; Emb ; Pvl ; Mlt ; late_larval_arrest ; Ste ; Unc ; Lva ; Sck ; reduced_brood_size	No
ortho17taxa1084	CRE28664 - RP25139 WBGene00063965 status:Predicted	Caenorhabditis remanei	CRE28664	na	na	na	IPR000884 - 8.9e-07	Let ; Dpy ; Age ; Clr ; Emb ; Pvl ; Mlt ; late_larval_arrest ; Ste ; Unc ; Lva ; Sck ; reduced_brood_size	Yes
ortho17taxa1084	CRE16711 - RP19241 WBGene00070123 status:Predicted	Caenorhabditis remanei	CRE16711	na	K07521 - netrin receptor unc-5 - 2.0e-14	1w0s_B - 1.3e-09 ; 1w0r_B - 1.3e-09 ; 1w0s_A - 1.3e-09 ; 1w0r_A - 1.3e-09 ; 1lsl_A - 2.2e-12 ; 1w0s_C - 1.3e-09	IPR000884 - 0.0002	Let ; Dpy ; Age ; Clr ; Emb ; Pvl ; Mlt ; late_larval_arrest ; Ste ; Unc ; Lva ; Sck ; reduced_brood_size	Yes
ortho17taxa1084	CJA11255 - JA06091 WBGene00130459 status:Predicted	Caenorhabditis japonica	CJA11255	na	K06841 - semaphorin 5 - 9.0e-08	na	IPR000884 - 9.137	Let ; Dpy ; Age ; Clr ; Emb ; Pvl ; Mlt ; late_larval_arrest ; Ste ; Unc ; Lva ; Sck ; reduced_brood_size	No
ortho17taxa1084	F02H6.7 - CE17631 WBGene00008540 status:Predicted UniProt:O62135 protein_id:CAB05175.1	Caenorhabditis elegans	F02H6.7	na	na	na	IPR000884 - 0.0	Let ; Dpy ; Age ; Clr ; Emb ; Pvl ; Mlt ; late_larval_arrest ; Ste ; Unc ; Lva ; Sck ; reduced_brood_size	No
ortho17taxa1084	CRE00099 - RP41313 WBGene00051383 status:Predicted	Caenorhabditis remanei	CRE00099	na	K06841 - semaphorin 5 - 1.1e-45	na	IPR000884 - 11.675	Let ; Dpy ; Age ; Clr ; Emb ; Pvl ; Mlt ; late_larval_arrest ; Ste ; Unc ; Lva ; Sck ; reduced_brood_size	Yes
ortho17taxa1084	CJA18633 - JA37844 WBGene00137837 status:Predicted	Caenorhabditis japonica	CJA18633	na	na	na	na	Let ; Dpy ; Age ; Clr ; Emb ; Pvl ; Mlt ; late_larval_arrest ; Ste ; Unc ; Lva ; Sck ; reduced_brood_size	No
ortho17taxa1084	CBG12394 - CBP37072 WBGene00033350 status:Predicted UniProt:A8XFB9_CAEBR	Caenorhabditis briggsae	CBG12394	0008270 - zinc ion binding ; 0005578 - proteinaceous extracellular matrix ; 0008237 - metallopeptidase activity ; 0008233 - peptidase activity	K01391 - - 1.4e-99	na	IPR003598 - 1.0999990912078701E-10 ; IPR000884 - 6.5000009155689E-4 ; IPR007110 - 0.0 ; IPR013783 - 8.20000406808458E-7 ; IPR013273 - 8.300014037915889E-18 ; IPR013151 - 2.10000037262656E-7 ; IPR010909 - 0.0	Let ; Dpy ; Age ; Clr ; Emb ; Pvl ; Mlt ; late_larval_arrest ; Ste ; Unc ; Lva ; Sck ; reduced_brood_size	Yes
ortho17taxa1084	Tsp_08722 - no_desc	Trichinella spiralis	Tsp_08722	na	K01347 - IgA-specific serine endopeptidase - 5.6e-11	na	IPR000884 - 9.075	Let ; Dpy ; Age ; Clr ; Emb ; Pvl ; Mlt ; late_larval_arrest ; Ste ; Unc ; Lva ; Sck ; reduced_brood_size	No	Yes (1 spanner)
ortho17taxa1084	CBG19881 - CBP32253 WBGene00039020 status:Predicted UniProt:A8XWN0_CAEBR	Caenorhabditis briggsae	CBG19881	na	na	na	IPR000884 - 0.0	Let ; Dpy ; Age ; Clr ; Emb ; Pvl ; Mlt ; late_larval_arrest ; Ste ; Unc ; Lva ; Sck ; reduced_brood_size	Yes
ortho17taxa1084	CJA08042 - JA26217 WBGene00127246 status:Predicted	Caenorhabditis japonica	CJA08042	na	K08473 - Nematode chemoreceptor - 6.9e-65	na	IPR008085 - 1e-05 ; IPR000884 - 13.627 ; IPR019422 - 8.5e-110	Let ; Dpy ; Age ; Clr ; Emb ; Pvl ; Mlt ; late_larval_arrest ; Ste ; Unc ; Lva ; Sck ; reduced_brood_size	No	Yes (9 spanner)
ortho17taxa1084	CBG23393 - CBP12414 WBGene00041757 status:Predicted UniProt:A8Y410_CAEBR	Caenorhabditis briggsae	CBG23393	na	K04597 - brain-specific angiogenesis inhibitor 2 - 4.5e-06	1w0s_B - 1.7e-05 ; 1w0r_B - 1.7e-05 ; 1w0r_A - 1.7e-05 ; 1w0s_C - 1.7e-05 ; 1kx4_I - 0.00067 ; 3ghm_A - 0.00049 ; 3ghn_A - 0.00051 ; 1lsl_A - 1.2e-06 ; 1w0s_A - 1.7e-05 ; 1kx4_J - 0.00067	IPR008085 - 4.89999951782359E-6 ; IPR000884 - 1.4999999817006502	Let ; Dpy ; Age ; Clr ; Emb ; Pvl ; Mlt ; late_larval_arrest ; Ste ; Unc ; Lva ; Sck ; reduced_brood_size	Yes
ortho17taxa1084	CBG15923 - CBP10225 WBGene00036027 status:Predicted UniProt:A8XNG8_CAEBR	Caenorhabditis briggsae	CBG15923	na	na	1ezg_B - 0.00025 ; 1l1i_A - 0.00025 ; 1ezg_A - 0.00025	IPR008085 - 9.30000048475975E-6 ; IPR000884 - 1.5E-11	Let ; Dpy ; Age ; Clr ; Emb ; Pvl ; Mlt ; late_larval_arrest ; Ste ; Unc ; Lva ; Sck ; reduced_brood_size	Yes
ortho17taxa1084	CJA11389 - JA06680 WBGene00130593 status:Confirmed	Caenorhabditis japonica	CJA11389	na	na	na	IPR008085 - 5.9e-05 ; IPR000884 - 1.6e-09	Let ; Dpy ; Age ; Clr ; Emb ; Pvl ; Mlt ; late_larval_arrest ; Ste ; Unc ; Lva ; Sck ; reduced_brood_size	Yes
ortho17taxa1084	F58F9.9 - CE38613 WBGene00044307 status:Predicted UniProt:Q4TT93 protein_id:AAY44007.1	Caenorhabditis elegans	F58F9.9	na	na	na	IPR000884 - 0.0	Let ; Dpy ; Age ; Clr ; Emb ; Pvl ; Mlt ; late_larval_arrest ; Ste ; Unc ; Lva ; Sck ; reduced_brood_size	Yes
ortho17taxa1084	CBG24542 - CBP12936 WBGene00042630 status:Predicted UniProt:A8WKY2_CAEBR	Caenorhabditis briggsae	CBG24542	na	na	na	IPR000884 - 8.4E-7	Let ; Dpy ; Age ; Clr ; Emb ; Pvl ; Mlt ; late_larval_arrest ; Ste ; Unc ; Lva ; Sck ; reduced_brood_size	Yes
ortho17taxa1084	CBG00663 - CBP13849 WBGene00024024 status:Predicted UniProt:A8WNC3_CAEBR	Caenorhabditis briggsae	CBG00663	na	na	1w0s_B - 0.0035 ; 1w0r_B - 0.0035 ; 1w0s_A - 0.0035 ; 1w0r_A - 0.0035 ; 1w0s_C - 0.0035	IPR000884 - 0.0	Let ; Dpy ; Age ; Clr ; Emb ; Pvl ; Mlt ; late_larval_arrest ; Ste ; Unc ; Lva ; Sck ; reduced_brood_size	Yes
ortho17taxa1084	F09F9.4 - CE04349 WBGene00017309 Type I thrombospondin (TSP) repeats status:Partially_confirmed UniProt:Q19284 protein_id:AAA81764.1	Caenorhabditis elegans	F09F9.4	na	K08617 - ADAM metallopeptidase with thrombospondin type 1 motif, 1 - 1.1e-08	na	IPR008085 - 3.6000003870074E-6 ; IPR000884 - 2.3999979815726502E-12	Let ; Dpy ; Age ; Clr ; Emb ; Pvl ; Mlt ; late_larval_arrest ; Ste ; Unc ; Lva ; Sck ; reduced_brood_size	Yes	Yes (1 spanner)
ortho17taxa1084	CJA14146 - JA01324 WBGene00133350 status:Predicted	Caenorhabditis japonica	CJA14146	na	K04598 - brain-specific angiogenesis inhibitor 3 - 5.4e-14	1zbb_I - 7.3e-11 ; 1zbb_J - 1.9e-11	IPR008085 - 1.3e-05 ; IPR000884 - 12.762	Let ; Dpy ; Age ; Clr ; Emb ; Pvl ; Mlt ; late_larval_arrest ; Ste ; Unc ; Lva ; Sck ; reduced_brood_size	No
ortho17taxa1084	14954.m01638 - hypothetical protein	Brugia malayi	14954.m01638	na	na	na	na	Let ; Dpy ; Age ; Clr ; Emb ; Pvl ; Mlt ; late_larval_arrest ; Ste ; Unc ; Lva ; Sck ; reduced_brood_size	No	Yes (1 spanner)
ortho17taxa1084	Tsp_05547 - no_desc	Trichinella spiralis	Tsp_05547	0006030 - chitin metabolic process ; 0005576 - extracellular region ; 0008061 - chitin binding	K04659 - thrombospondin - 4.5e-09	na	IPR000884 - 11.608 ; IPR002557 - 8.585	Let ; Dpy ; Age ; Clr ; Emb ; Pvl ; Mlt ; late_larval_arrest ; Ste ; Unc ; Lva ; Sck ; reduced_brood_size	Yes
ortho17taxa1084	CRE30732 - RP16484 WBGene00059012 status:Partially_confirmed	Caenorhabditis remanei	CRE30732	na	na	na	IPR008085 - 8.3e-05 ; IPR000884 - 1.5e-09	Let ; Dpy ; Age ; Clr ; Emb ; Pvl ; Mlt ; late_larval_arrest ; Ste ; Unc ; Lva ; Sck ; reduced_brood_size	Yes
ortho17taxa1084	CRE03326 - RP35828 WBGene00086176 status:Predicted	Caenorhabditis remanei	CRE03326	na	K04598 - brain-specific angiogenesis inhibitor 3 - 3.4e-06	na	IPR000884 - 8.905	Let ; Dpy ; Age ; Clr ; Emb ; Pvl ; Mlt ; late_larval_arrest ; Ste ; Unc ; Lva ; Sck ; reduced_brood_size	Yes
ortho17taxa1084	CJA03764 - JA25175 WBGene00122968 status:Predicted	Caenorhabditis japonica	CJA03764	na	K06841 - semaphorin 5 - 6.1e-23	na	IPR008085 - 2.8e-07 ; IPR000884 - 0.026	Let ; Dpy ; Age ; Clr ; Emb ; Pvl ; Mlt ; late_larval_arrest ; Ste ; Unc ; Lva ; Sck ; reduced_brood_size	No	Yes (2 spanner)
ortho17taxa1084	Tsp_02884 - no_desc	Trichinella spiralis	Tsp_02884	na	na	na	IPR000884 - 8.046	Let ; Dpy ; Age ; Clr ; Emb ; Pvl ; Mlt ; late_larval_arrest ; Ste ; Unc ; Lva ; Sck ; reduced_brood_size	No
ortho17taxa1084	prot_Minc02003 - no_desc	Meloidogyne incognita	prot_Minc02003	na	K04659 - thrombospondin - 3.2e-06	na	IPR000884 - 0.0013	Let ; Dpy ; Age ; Clr ; Emb ; Pvl ; Mlt ; late_larval_arrest ; Ste ; Unc ; Lva ; Sck ; reduced_brood_size	Yes
ortho17taxa1084	C36B7.5a - CE25806 WBGene00016468 type-I thrombospondin TSR repeats status:Partially_confirmed UniProt:Q966P9 protein_id:AAK68231.1	Caenorhabditis elegans	C36B7.5a	na	K06841 - semaphorin 5 - 7.3e-43	na	IPR000884 - 0.0	Let ; Dpy ; Age ; Clr ; Emb ; Pvl ; Mlt ; late_larval_arrest ; Ste ; Unc ; Lva ; Sck ; reduced_brood_size	Yes
ortho17taxa1084	14954.m01655 - Thrombospondin type 1 domain containing protein	Brugia malayi	14954.m01655	na	K04659 - thrombospondin - 1.7e-07	na	IPR000884 - 8.90000829418149E-12	Let ; Dpy ; Age ; Clr ; Emb ; Pvl ; Mlt ; late_larval_arrest ; Ste ; Unc ; Lva ; Sck ; reduced_brood_size	No
ortho17taxa1084	Y46D2A.3 - CE25301 WBGene00021591 status:Partially_confirmed UniProt:Q9N4W9 protein_id:AAF60608.1	Caenorhabditis elegans	Y46D2A.3	na	na	2uwi_B - 0.050 ; 1vna_A - 0.13 ; 1b3c_A - 0.26 ; 1aqs_A - 0.21 ; 1w0r_A - 0.36 ; 2b3c_A - 0.26 ; 1vnb_A - 0.13 ; 2uwi_A - 0.050 ; 1lsl_A - 0.016 ; 1w0s_A - 0.36	IPR000884 - 0.0	Let ; Dpy ; Age ; Clr ; Emb ; Pvl ; Mlt ; late_larval_arrest ; Ste ; Unc ; Lva ; Sck ; reduced_brood_size	No
ortho17taxa1084	CBN19022 - CN08054 WBGene00157747 locus:Cbn-mab-20 status:Predicted	Caenorhabditis brenneri	CBN19022	na	na	2rjm_A - 0.23 ; 2rik_A - 0.23	na	Let ; Dpy ; Age ; Clr ; Emb ; Pvl ; Mlt ; late_larval_arrest ; Ste ; Unc ; Lva ; Sck ; reduced_brood_size	No
ortho17taxa1084	CRE23802 - RP43098 WBGene00073826 status:Partially_confirmed	Caenorhabditis remanei	CRE23802	0006508 - proteolysis ; 0004185 - serine-type carboxypeptidase activity	K01287 - carboxypeptidase C - 1.5e-45	na	IPR000884 - 1.2e-09 ; IPR001563 - 3.8e-42 ; IPR018202 - NA	Let ; Dpy ; Age ; Clr ; Emb ; Pvl ; Mlt ; late_larval_arrest ; Ste ; Unc ; Lva ; Sck ; reduced_brood_size	Yes
ortho17taxa1084	F08C6.1b - CE33991 WBGene00000083 locus:adt-2 status:Confirmed UniProt:Q7Z292 protein_id:AAP40540.1	Caenorhabditis elegans	F08C6.1b	na	K04596 - brain-specific angiogenesis inhibitor 1 - 2.7e-19	1w0s_B - 2.2e-15 ; 1w0r_B - 2.2e-15 ; 2rjq_A - 1.7e-05 ; 1w0s_A - 2.2e-15 ; 1w0r_A - 2.2e-15 ; 1lsl_A - 8.7e-18 ; 1w0s_C - 2.2e-15	IPR008085 - 1.79999951654677E-5 ; IPR000884 - 1.4000004576398199E-8	Let ; Dpy ; Age ; Clr ; Emb ; Pvl ; Mlt ; late_larval_arrest ; Ste ; Unc ; Lva ; Sck ; reduced_brood_size	No
ortho17taxa1084	CRE06173 - RP29959 WBGene00072343 status:Predicted	Caenorhabditis remanei	CRE06173	na	K04597 - brain-specific angiogenesis inhibitor 2 - 2.6e-10	na	IPR000884 - 0.00015	Let ; Dpy ; Age ; Clr ; Emb ; Pvl ; Mlt ; late_larval_arrest ; Ste ; Unc ; Lva ; Sck ; reduced_brood_size	Yes
ortho17taxa1084	CBN00625 - CN22977 WBGene00139350 status:Partially_confirmed	Caenorhabditis brenneri	CBN00625	na	K06841 - semaphorin 5 - 1.6e-14	1w0s_B - 3.1e-11 ; 1w0r_B - 3.1e-11 ; 1w0s_A - 3.1e-11 ; 1w0r_A - 3.1e-11 ; 1lsl_A - 1.2e-13 ; 1w0s_C - 3.1e-11	IPR000884 - 2.2e-06	Let ; Dpy ; Age ; Clr ; Emb ; Pvl ; Mlt ; late_larval_arrest ; Ste ; Unc ; Lva ; Sck ; reduced_brood_size	Yes
ortho17taxa1084	R05A10.5 - CE16291 WBGene00011022 status:Partially_confirmed UniProt:O45702 protein_id:CAB05266.1	Caenorhabditis elegans	R05A10.5	na	na	na	IPR000884 - 0.0	Let ; Dpy ; Age ; Clr ; Emb ; Pvl ; Mlt ; late_larval_arrest ; Ste ; Unc ; Lva ; Sck ; reduced_brood_size	Yes
ortho17taxa1084	CJA04152 - JA19215 WBGene00123356 status:Predicted	Caenorhabditis japonica	CJA04152	na	na	na	na	Let ; Dpy ; Age ; Clr ; Emb ; Pvl ; Mlt ; late_larval_arrest ; Ste ; Unc ; Lva ; Sck ; reduced_brood_size	No
ortho17taxa1084	Tsp_04070 - no_desc	Trichinella spiralis	Tsp_04070	na	K04659 - thrombospondin - 2.2e-10	na	IPR000884 - 1.1e-15 ; IPR015455 - 2.1e-17	Let ; Dpy ; Age ; Clr ; Emb ; Pvl ; Mlt ; late_larval_arrest ; Ste ; Unc ; Lva ; Sck ; reduced_brood_size	Yes	Yes (1 spanner)
ortho17taxa1084	CJA09518 - JA38665 WBGene00128724 status:Predicted	Caenorhabditis japonica	CJA09518	0006508 - proteolysis ; 0004222 - metalloendopeptidase activity ; 0005578 - proteinaceous extracellular matrix	K08632 - ADAM metallopeptidase with thrombospondin type 1 motif, 18 - 2.3e-46	na	IPR000884 - 5.4e-09 ; IPR001818 - 0.00013 ; IPR001590 - 17.304	Let ; Dpy ; Age ; Clr ; Emb ; Pvl ; Mlt ; late_larval_arrest ; Ste ; Unc ; Lva ; Sck ; reduced_brood_size	No
ortho17taxa1084	CRE16527 - RP19594 WBGene00073746 status:Predicted	Caenorhabditis remanei	CRE16527	na	na	na	IPR000884 - 8.773	Let ; Dpy ; Age ; Clr ; Emb ; Pvl ; Mlt ; late_larval_arrest ; Ste ; Unc ; Lva ; Sck ; reduced_brood_size	Yes
ortho17taxa1084	prot_Minc17972 - no_desc	Meloidogyne incognita	prot_Minc17972	na	K08076 - astacin - 2.3e-07	1vex_A - 0.041	IPR000884 - 11.300	Let ; Dpy ; Age ; Clr ; Emb ; Pvl ; Mlt ; late_larval_arrest ; Ste ; Unc ; Lva ; Sck ; reduced_brood_size	No
ortho17taxa1084	F01F1.13 - CE32350 WBGene00017167 status:Partially_confirmed UniProt:Q19092 protein_id:AAC46648.2	Caenorhabditis elegans	F01F1.13	na	K06841 - semaphorin 5 - 9.9e-23	1w0s_B - 5.9e-14 ; 1w0r_B - 5.9e-14 ; 1w0s_A - 5.9e-14 ; 1w0r_A - 5.9e-14 ; 1lsl_A - 5.8e-12 ; 1w0s_C - 5.9e-14	IPR008085 - 3.39999972437717E-8 ; IPR000884 - 0.0	Let ; Dpy ; Age ; Clr ; Emb ; Pvl ; Mlt ; late_larval_arrest ; Ste ; Unc ; Lva ; Sck ; reduced_brood_size	No
ortho17taxa1084	Tsp_09774 - no_desc	Trichinella spiralis	Tsp_09774	0008270 - zinc ion binding ; 0005578 - proteinaceous extracellular matrix ; 0008237 - metallopeptidase activity	K01391 - - 5.4e-91	na	IPR003598 - 0.00077 ; IPR000884 - 6.4 ; IPR013657 - 3e-93 ; IPR007110 - 10.172 ; IPR013783 - 0.00054 ; IPR013273 - 3.7e-08	Let ; Dpy ; Age ; Clr ; Emb ; Pvl ; Mlt ; late_larval_arrest ; Ste ; Unc ; Lva ; Sck ; reduced_brood_size	No	Yes (9 spanner)
ortho17taxa1084	14961.m05036 - Thrombospondin type 1 domain containing protein	Brugia malayi	14961.m05036	na	K01417 - - 1.1e-44	na	IPR000884 - 37.999996695079 ; IPR003609 - 0.0 ; IPR003014 - 0.00370000047924446	Let ; Dpy ; Age ; Clr ; Emb ; Pvl ; Mlt ; late_larval_arrest ; Ste ; Unc ; Lva ; Sck ; reduced_brood_size	No
ortho17taxa1084	F58F9.10 - CE38610 WBGene00044308 status:Partially_confirmed UniProt:Q4TT92 protein_id:AAY44004.1	Caenorhabditis elegans	F58F9.10	na	K06841 - semaphorin 5 - 4.3e-06	na	IPR000884 - 0.0	Let ; Dpy ; Age ; Clr ; Emb ; Pvl ; Mlt ; late_larval_arrest ; Ste ; Unc ; Lva ; Sck ; reduced_brood_size	Yes
ortho17taxa1084	CJA11693 - JA06142 WBGene00130897 status:Partially_confirmed	Caenorhabditis japonica	CJA11693	na	na	na	IPR000884 - 6.5e-06	Let ; Dpy ; Age ; Clr ; Emb ; Pvl ; Mlt ; late_larval_arrest ; Ste ; Unc ; Lva ; Sck ; reduced_brood_size	No
ortho17taxa1084	CRE28665 - RP30711 WBGene00083803 status:Predicted	Caenorhabditis remanei	CRE28665	na	na	1w0s_B - 0.15 ; 1w0r_B - 0.15 ; 2v3a_A - 0.72 ; 1w0s_A - 0.15 ; 1w0r_A - 0.15 ; 1w0s_C - 0.15 ; 2v3b_A - 0.72	na	Let ; Dpy ; Age ; Clr ; Emb ; Pvl ; Mlt ; late_larval_arrest ; Ste ; Unc ; Lva ; Sck ; reduced_brood_size	Yes
ortho17taxa1084	Tsp_12630 - no_desc	Trichinella spiralis	Tsp_12630	0008270 - zinc ion binding ; 0004222 - metalloendopeptidase activity ; 0005578 - proteinaceous extracellular matrix	K01417 - - 7.1e-157	na	IPR000884 - 0.014 ; IPR012314 - 3.3e-74	Let ; Dpy ; Age ; Clr ; Emb ; Pvl ; Mlt ; late_larval_arrest ; Ste ; Unc ; Lva ; Sck ; reduced_brood_size	No
ortho17taxa1084	C27A7.8a - CE40022 WBGene00007758 status:Confirmed UniProt:Q7YTR6 protein_id:CAE17708.2	Caenorhabditis elegans	C27A7.8a	na	na	1w0r_B - 0.00012 ; 1kx5_J - 5.8e-05 ; 3b6f_J - 5.8e-05 ; 2pyo_J - 5.8e-05 ; 1w0r_A - 0.00012 ; 1kx4_I - 3.5e-05 ; 3b6g_J - 5.8e-05 ; 1lsl_A - 8.2e-06 ; 1w0s_A - 0.00012 ; 1kx4_J - 3.5e-05	IPR008085 - 8.59999720482718E-6 ; IPR000884 - 0.0	Let ; Dpy ; Age ; Clr ; Emb ; Pvl ; Mlt ; late_larval_arrest ; Ste ; Unc ; Lva ; Sck ; reduced_brood_size	No
ortho17taxa1084	CJA05994 - JA13009 WBGene00125198 status:Partially_confirmed	Caenorhabditis japonica	CJA05994	na	K06841 - semaphorin 5 - 3.2e-26	1w0s_B - 1.1e-23 ; 1w0r_B - 1.1e-23 ; 1w0s_A - 1.1e-23 ; 1w0r_A - 1.1e-23 ; 1w0s_C - 1.1e-23	IPR008085 - 6.6e-06 ; IPR000884 - 11.628	Let ; Dpy ; Age ; Clr ; Emb ; Pvl ; Mlt ; late_larval_arrest ; Ste ; Unc ; Lva ; Sck ; reduced_brood_size	Yes
ortho17taxa1084	CJA16973 - JA37221 WBGene00136179 status:Predicted	Caenorhabditis japonica	CJA16973	na	K06841 - semaphorin 5 - 8.2e-40	na	IPR000884 - 0.00029	Let ; Dpy ; Age ; Clr ; Emb ; Pvl ; Mlt ; late_larval_arrest ; Ste ; Unc ; Lva ; Sck ; reduced_brood_size	No
ortho17taxa1084	14041.m00077 - Thrombospondin type 1 domain containing protein	Brugia malayi	14041.m00077	na	K11647 - SWI/SNF-related matrix-associated actin-dependent regulator of chromatin subfamily A member 2/4 - 3.3e-12	na	IPR000884 - 8.7e-07	Let ; Dpy ; Age ; Clr ; Emb ; Pvl ; Mlt ; late_larval_arrest ; Ste ; Unc ; Lva ; Sck ; reduced_brood_size	No
ortho17taxa1084	CRE00346 - RP46732 WBGene00051881 status:Predicted	Caenorhabditis remanei	CRE00346	na	K04659 - thrombospondin - 6.1e-09	na	IPR008085 - 3.9e-06 ; IPR000884 - 2.4e-17	Let ; Dpy ; Age ; Clr ; Emb ; Pvl ; Mlt ; late_larval_arrest ; Ste ; Unc ; Lva ; Sck ; reduced_brood_size	Yes	Yes (1 spanner)
ortho17taxa1084	prot_Minc15443 - no_desc	Meloidogyne incognita	prot_Minc15443	0020037 - heme binding	K06841 - semaphorin 5 - 5.4e-37	na	IPR018506 - NA ; IPR008085 - 5.1e-06 ; IPR000884 - 7.5e-07 ; IPR001199 - 2.5e-05	Let ; Dpy ; Age ; Clr ; Emb ; Pvl ; Mlt ; late_larval_arrest ; Ste ; Unc ; Lva ; Sck ; reduced_brood_size	No
ortho17taxa1084	CBN18123 - CN11904 WBGene00156848 status:Predicted	Caenorhabditis brenneri	CBN18123	na	K04659 - thrombospondin - 2.5e-28	1w0s_B - 1.4e-23 ; 1w0r_B - 1.4e-23 ; 1w0s_A - 1.4e-23 ; 1w0r_A - 1.4e-23 ; 1w0s_C - 1.4e-23	IPR008085 - 1.6e-06 ; IPR000884 - 5.3e-10	Let ; Dpy ; Age ; Clr ; Emb ; Pvl ; Mlt ; late_larval_arrest ; Ste ; Unc ; Lva ; Sck ; reduced_brood_size	Yes
ortho17taxa1084	CRE16712 - RP25594 WBGene00070124 status:Predicted	Caenorhabditis remanei	CRE16712	na	na	1ezg_B - 0.0018 ; 1l1i_A - 0.0018 ; 1ezg_A - 0.0018 ; 1kx4_J - 0.0040	IPR008085 - 8.7e-05 ; IPR000884 - 0.00042	Let ; Dpy ; Age ; Clr ; Emb ; Pvl ; Mlt ; late_larval_arrest ; Ste ; Unc ; Lva ; Sck ; reduced_brood_size	Yes
ortho17taxa1084	prot_Minc11651 - no_desc	Meloidogyne incognita	prot_Minc11651	na	K02621 - topoisomerase IV subunit A - 8.3e-14	na	IPR000884 - 0.0019	Let ; Dpy ; Age ; Clr ; Emb ; Pvl ; Mlt ; late_larval_arrest ; Ste ; Unc ; Lva ; Sck ; reduced_brood_size	No
ortho17taxa1084	Tsp_05356 - no_desc	Trichinella spiralis	Tsp_05356	na	K04596 - brain-specific angiogenesis inhibitor 1 - 4.3e-21	1w0s_B - 1.3e-14 ; 1w0r_B - 1.3e-14 ; 1w0s_A - 1.3e-14 ; 1w0r_A - 1.3e-14 ; 1w0s_C - 1.3e-14	IPR000884 - 7.9e-11	Let ; Dpy ; Age ; Clr ; Emb ; Pvl ; Mlt ; late_larval_arrest ; Ste ; Unc ; Lva ; Sck ; reduced_brood_size	No
ortho17taxa1084	F11C7.6b - CE39914 WBGene00017378 status:Confirmed UniProt:Q27GT7 protein_id:ABD63236.1	Caenorhabditis elegans	F11C7.6b	na	na	1dqc_A - 0.54	na	Let ; Dpy ; Age ; Clr ; Emb ; Pvl ; Mlt ; late_larval_arrest ; Ste ; Unc ; Lva ; Sck ; reduced_brood_size	No
ortho17taxa1084	CBG10970 - CBP17043 WBGene00032193 status:Predicted UniProt:A8XBY6_CAEBR	Caenorhabditis briggsae	CBG10970	na	K06841 - semaphorin 5 - 1.7e-38	na	IPR000884 - 1.9E-8	Let ; Dpy ; Age ; Clr ; Emb ; Pvl ; Mlt ; late_larval_arrest ; Ste ; Unc ; Lva ; Sck ; reduced_brood_size	No	Yes (7 spanner)
ortho17taxa1084	CRE02586 - RP25053 WBGene00071779 status:Predicted	Caenorhabditis remanei	CRE02586	na	K04596 - brain-specific angiogenesis inhibitor 1 - 5.5e-06	na	IPR000884 - 9e-08	Let ; Dpy ; Age ; Clr ; Emb ; Pvl ; Mlt ; late_larval_arrest ; Ste ; Unc ; Lva ; Sck ; reduced_brood_size	No
ortho17taxa1084	Tsp_13413 - no_desc	Trichinella spiralis	Tsp_13413	na	K04659 - thrombospondin - 2.7e-13	1w0s_B - 2.3e-06 ; 1w0r_B - 2.3e-06 ; 2rjq_A - 2.7e-09 ; 1w0r_A - 2.3e-06 ; 1w0s_C - 2.3e-06 ; 3ghm_A - 1.1e-08 ; 3ghn_A - 1.1e-08 ; 1lsl_A - 2.8e-12 ; 1w0s_A - 2.3e-06	IPR008085 - 4.5e-06 ; IPR000884 - 8.6e-10 ; IPR015455 - 1.4e-16	Let ; Dpy ; Age ; Clr ; Emb ; Pvl ; Mlt ; late_larval_arrest ; Ste ; Unc ; Lva ; Sck ; reduced_brood_size	No
ortho17taxa1084	14315.m00020 - hypothetical protein	Brugia malayi	14315.m00020	na	na	na	IPR000884 - 0.0	Let ; Dpy ; Age ; Clr ; Emb ; Pvl ; Mlt ; late_larval_arrest ; Ste ; Unc ; Lva ; Sck ; reduced_brood_size	No
ortho17taxa1084	14536.m00009 - Thrombospondin type 1 domain containing protein	Brugia malayi	14536.m00009	na	K04596 - brain-specific angiogenesis inhibitor 1 - 7.7e-15	1w0s_B - 1.3e-13 ; 1w0r_B - 1.3e-13 ; 1w0s_A - 1.3e-13 ; 1w0r_A - 1.3e-13 ; 1lsl_A - 2.5e-11 ; 1w0s_C - 1.3e-13	IPR000884 - 0.0	Let ; Dpy ; Age ; Clr ; Emb ; Pvl ; Mlt ; late_larval_arrest ; Ste ; Unc ; Lva ; Sck ; reduced_brood_size	No
ortho17taxa1084	CBN04294 - CN19204 WBGene00143019 status:Predicted	Caenorhabditis brenneri	CBN04294	na	K04659 - thrombospondin - 1.3e-09	na	IPR008085 - 3.6e-06 ; IPR000884 - 3.5e-16	Let ; Dpy ; Age ; Clr ; Emb ; Pvl ; Mlt ; late_larval_arrest ; Ste ; Unc ; Lva ; Sck ; reduced_brood_size	Yes	Yes (1 spanner)
ortho17taxa1084	CBN24097 - CN26507 WBGene00162822 status:Predicted	Caenorhabditis brenneri	CBN24097	na	K08076 - astacin - 1.0e-06	1w0s_B - 4.6e-05 ; 1w0r_B - 4.6e-05 ; 2rjq_A - 0.00056 ; 1w0r_A - 4.6e-05 ; 1w0s_C - 4.6e-05 ; 1kx4_I - 4.5e-05 ; 1lsl_A - 3.9e-06 ; 1w0s_A - 4.6e-05 ; 2fj7_J - 0.00069 ; 1kx4_J - 4.5e-05	IPR008085 - 4.9e-06 ; IPR000884 - 0.00011	Let ; Dpy ; Age ; Clr ; Emb ; Pvl ; Mlt ; late_larval_arrest ; Ste ; Unc ; Lva ; Sck ; reduced_brood_size	Yes
ortho17taxa1084	C27A7.9 - CE34712 WBGene00007759 status:Partially_confirmed UniProt:Q7YTR5 protein_id:CAE17709.1	Caenorhabditis elegans	C27A7.9	na	K08076 - astacin - 1.7e-06	1w0s_B - 5.9e-05 ; 1w0r_B - 5.9e-05 ; 1ezg_B - 0.00020 ; 1w0r_A - 5.9e-05 ; 1w0s_C - 5.9e-05 ; 1szl_A - 5.8e-05 ; 3ghm_A - 5.3e-05 ; 1lsl_A - 7.1e-07 ; 1w0s_A - 5.9e-05 ; 3ghn_A - 5.4e-05	IPR008085 - 1.1999998570310099E-5 ; IPR000884 - 3.0999994589937005E-4	Let ; Dpy ; Age ; Clr ; Emb ; Pvl ; Mlt ; late_larval_arrest ; Ste ; Unc ; Lva ; Sck ; reduced_brood_size	Yes
ortho17taxa1084	Tsp_02328 - no_desc	Trichinella spiralis	Tsp_02328	0016998 - cell wall macromolecule catabolic process ; 0004568 - chitinase activity ; 0006032 - chitin catabolic process	K01183 - chitinase - 9.3e-22	na	IPR000884 - 0.00041 ; IPR003609 - 1.2e-09 ; IPR003014 - 9.5e-18 ; IPR000726 - 2e-17	Let ; Dpy ; Age ; Clr ; Emb ; Pvl ; Mlt ; late_larval_arrest ; Ste ; Unc ; Lva ; Sck ; reduced_brood_size	Yes
ortho17taxa1084	CBN04041 - CN01537 WBGene00142766 status:Predicted	Caenorhabditis brenneri	CBN04041	na	na	na	IPR000884 - 7.1e-06 ; IPR013032 - NA	Let ; Dpy ; Age ; Clr ; Emb ; Pvl ; Mlt ; late_larval_arrest ; Ste ; Unc ; Lva ; Sck ; reduced_brood_size	Yes
ortho17taxa1084	14945.m00256 - CUB domain containing protein	Brugia malayi	14945.m00256	na	K08076 - astacin - 7.3e-67	na	IPR000884 - 0.0 ; IPR000859 - 1.7E-13	Let ; Dpy ; Age ; Clr ; Emb ; Pvl ; Mlt ; late_larval_arrest ; Ste ; Unc ; Lva ; Sck ; reduced_brood_size	No
ortho17taxa1084	prot_Minc05103 - no_desc	Meloidogyne incognita	prot_Minc05103	na	K06841 - semaphorin 5 - 8.9e-36	na	IPR008085 - 4.5e-06 ; IPR000884 - 0.092	Let ; Dpy ; Age ; Clr ; Emb ; Pvl ; Mlt ; late_larval_arrest ; Ste ; Unc ; Lva ; Sck ; reduced_brood_size	No
ortho17taxa1084	Y67A10A.2 - CE40343 WBGene00013451 status:Predicted UniProt:Q9U1U8 protein_id:CAB60452.2	Caenorhabditis elegans	Y67A10A.2	na	na	na	na	Let ; Dpy ; Age ; Clr ; Emb ; Pvl ; Mlt ; late_larval_arrest ; Ste ; Unc ; Lva ; Sck ; reduced_brood_size	Yes
ortho17taxa1084	F02H6.6 - CE17630 WBGene00008539 status:Confirmed UniProt:O62134 protein_id:CAB05174.1	Caenorhabditis elegans	F02H6.6	na	K04597 - brain-specific angiogenesis inhibitor 2 - 7.7e-07	na	IPR000884 - 0.0	Let ; Dpy ; Age ; Clr ; Emb ; Pvl ; Mlt ; late_larval_arrest ; Ste ; Unc ; Lva ; Sck ; reduced_brood_size	Yes
ortho17taxa1084	CRE16902 - RP05180 WBGene00066093 status:Predicted	Caenorhabditis remanei	CRE16902	na	na	na	IPR000884 - 4.2e-06	Let ; Dpy ; Age ; Clr ; Emb ; Pvl ; Mlt ; late_larval_arrest ; Ste ; Unc ; Lva ; Sck ; reduced_brood_size	No
ortho17taxa1084	CBG15924 - CBP28188 WBGene00036028 status:Predicted UniProt:A8XNG7_CAEBR	Caenorhabditis briggsae	CBG15924	na	K06841 - semaphorin 5 - 2.4e-10	na	IPR000884 - 0.0	Let ; Dpy ; Age ; Clr ; Emb ; Pvl ; Mlt ; late_larval_arrest ; Ste ; Unc ; Lva ; Sck ; reduced_brood_size	Yes
ortho17taxa1084	CRE16901 - RP30750 WBGene00073236 status:Predicted	Caenorhabditis remanei	CRE16901	na	K06841 - semaphorin 5 - 5.1e-06	na	IPR000884 - 4.8e-07	Let ; Dpy ; Age ; Clr ; Emb ; Pvl ; Mlt ; late_larval_arrest ; Ste ; Unc ; Lva ; Sck ; reduced_brood_size	Yes
ortho17taxa1084	CBN00072 - CN05067 WBGene00138797 status:Predicted	Caenorhabditis brenneri	CBN00072	na	K06841 - semaphorin 5 - 1.1e-43	na	IPR000884 - 3.6e-06	Let ; Dpy ; Age ; Clr ; Emb ; Pvl ; Mlt ; late_larval_arrest ; Ste ; Unc ; Lva ; Sck ; reduced_brood_size	Yes
ortho17taxa1084	12643.m00031 - Thrombospondin type 1 domain containing protein	Brugia malayi	12643.m00031	na	K08621 - ADAM metallopeptidase with thrombospondin type 1 motif, 6 - 4.7e-36	1w0s_B - 3.0e-09 ; 1w0r_B - 3.0e-09 ; 1w0s_A - 3.0e-09 ; 1w0r_A - 3.0e-09 ; 1w0s_C - 3.0e-09	IPR000884 - 0.0	Let ; Dpy ; Age ; Clr ; Emb ; Pvl ; Mlt ; late_larval_arrest ; Ste ; Unc ; Lva ; Sck ; reduced_brood_size	No
ortho17taxa1084	F11C7.7 - CE30946 WBGene00017379 status:Partially_confirmed UniProt:Q8MQ78 protein_id:AAM54197.1	Caenorhabditis elegans	F11C7.7	na	K08076 - astacin - 3.9e-07	1lsl_A - 1.4e-08	IPR000884 - 0.0	Let ; Dpy ; Age ; Clr ; Emb ; Pvl ; Mlt ; late_larval_arrest ; Ste ; Unc ; Lva ; Sck ; reduced_brood_size	Yes
ortho17taxa1084	Mh10g200708_Contig2222_6293_9006 - no_desc	Meloidogyne hapla	Mh10g200708_Contig2222_6293_9006	0008233 - peptidase activity	K01391 - - 2.2e-48	na	IPR000884 - 8.653 ; IPR007110 - 10.063 ; IPR013783 - 2.3e-06 ; IPR010909 - 9.561 ; IPR013098 - 0.00037	Let ; Dpy ; Age ; Clr ; Emb ; Pvl ; Mlt ; late_larval_arrest ; Ste ; Unc ; Lva ; Sck ; reduced_brood_size	No
ortho17taxa1084	F58F9.8 - CE38612 WBGene00044306 status:Partially_confirmed UniProt:Q4TT94 protein_id:AAY44006.1	Caenorhabditis elegans	F58F9.8	na	na	na	IPR000884 - 0.0	Let ; Dpy ; Age ; Clr ; Emb ; Pvl ; Mlt ; late_larval_arrest ; Ste ; Unc ; Lva ; Sck ; reduced_brood_size	Yes
ortho17taxa1084	F53B6.2b - CE32429 WBGene00009958 thrombospondin like status:Partially_confirmed UniProt:Q8I4I1 protein_id:CAD56586.1	Caenorhabditis elegans	F53B6.2b	0008233 - peptidase activity	K01391 - - 5.4e-71	na	IPR003598 - 4.59999999999996E-8 ; IPR000884 - 4.09999992938068 ; IPR007110 - 0.0 ; IPR013783 - 8.20000406808465E-7 ; IPR013151 - 3.6000003870074E-4 ; IPR010909 - 0.0	Let ; Dpy ; Age ; Clr ; Emb ; Pvl ; Mlt ; late_larval_arrest ; Ste ; Unc ; Lva ; Sck ; reduced_brood_size	Yes
ortho17taxa1084	CJA13955 - JA12168 WBGene00133159 status:Predicted	Caenorhabditis japonica	CJA13955	na	na	na	na	Let ; Dpy ; Age ; Clr ; Emb ; Pvl ; Mlt ; late_larval_arrest ; Ste ; Unc ; Lva ; Sck ; reduced_brood_size	Yes
ortho17taxa1084	12669.m00028 - Kunitz/Bovine pancreatic trypsin inhibitor domain containing protein	Brugia malayi	12669.m00028	0004867 - serine-type endopeptidase inhibitor activity	K03909 - tissue factor pathway inhibitor - 8.8e-14	na	IPR000884 - 9.69999663390112E-5 ; IPR002223 - 5.50000546509999E-9	Let ; Dpy ; Age ; Clr ; Emb ; Pvl ; Mlt ; late_larval_arrest ; Ste ; Unc ; Lva ; Sck ; reduced_brood_size	No
ortho17taxa1084	CRE04513 - RP49207 WBGene00055562 status:Predicted	Caenorhabditis remanei	CRE04513	na	K06841 - semaphorin 5 - 6.0e-24	na	IPR008085 - 6.5e-07 ; IPR000884 - 10.101	Let ; Dpy ; Age ; Clr ; Emb ; Pvl ; Mlt ; late_larval_arrest ; Ste ; Unc ; Lva ; Sck ; reduced_brood_size	Yes	Yes (1 spanner)
ortho17taxa1084	Y67A10A.11 - CE40342 WBGene00044906 status:Partially_confirmed UniProt:Q0WKU2 protein_id:CAL22706.1	Caenorhabditis elegans	Y67A10A.11	na	K04597 - brain-specific angiogenesis inhibitor 2 - 1.1e-08	na	IPR000884 - 0.0	Let ; Dpy ; Age ; Clr ; Emb ; Pvl ; Mlt ; late_larval_arrest ; Ste ; Unc ; Lva ; Sck ; reduced_brood_size	Yes
ortho17taxa1084	CBG18745 - CBP10972 WBGene00038110 status:Predicted UniProt:A8XU13_CAEBR	Caenorhabditis briggsae	CBG18745	na	K04597 - brain-specific angiogenesis inhibitor 2 - 1.2e-10	na	IPR000884 - 0.0	Let ; Dpy ; Age ; Clr ; Emb ; Pvl ; Mlt ; late_larval_arrest ; Ste ; Unc ; Lva ; Sck ; reduced_brood_size	Yes
ortho17taxa1084	F58F9.6 - CE07303 WBGene00019059 status:Partially_confirmed UniProt:Q20991 protein_id:AAC48082.1	Caenorhabditis elegans	F58F9.6	na	K04597 - brain-specific angiogenesis inhibitor 2 - 4.7e-06	na	IPR000884 - 0.0	Let ; Dpy ; Age ; Clr ; Emb ; Pvl ; Mlt ; late_larval_arrest ; Ste ; Unc ; Lva ; Sck ; reduced_brood_size	Yes
ortho17taxa1084	CBG15922 - CBP10176 WBGene00036026 status:Predicted UniProt:A8XNG9_CAEBR	Caenorhabditis briggsae	CBG15922	na	na	na	IPR000884 - 0.0	Let ; Dpy ; Age ; Clr ; Emb ; Pvl ; Mlt ; late_larval_arrest ; Ste ; Unc ; Lva ; Sck ; reduced_brood_size	Yes
ortho17taxa1084	12885.m00038 - Thrombospondin type 1 domain containing protein	Brugia malayi	12885.m00038	na	K08624 - ADAM metallopeptidase with thrombospondin type 1 motif, 9 - 1.2e-12	na	IPR000884 - 1.4999997758334103E-12	Let ; Dpy ; Age ; Clr ; Emb ; Pvl ; Mlt ; late_larval_arrest ; Ste ; Unc ; Lva ; Sck ; reduced_brood_size	No
ortho17taxa1084	C55C3.7 - CE37496 WBGene00043065 status:Predicted UniProt:Q629J2 protein_id:AAU87823.1	Caenorhabditis elegans	C55C3.7	na	na	na	na	Let ; Dpy ; Age ; Clr ; Emb ; Pvl ; Mlt ; late_larval_arrest ; Ste ; Unc ; Lva ; Sck ; reduced_brood_size	No
ortho17taxa1084	CJA09870 - JA19747 WBGene00129074 status:Partially_confirmed	Caenorhabditis japonica	CJA09870	na	K06841 - semaphorin 5 - 4.9e-06	na	IPR000884 - 2.9e-09	Let ; Dpy ; Age ; Clr ; Emb ; Pvl ; Mlt ; late_larval_arrest ; Ste ; Unc ; Lva ; Sck ; reduced_brood_size	Yes
ortho17taxa1084	Y64G10A.1 - CE40587 WBGene00013411 status:Partially_confirmed UniProt:Q9U1V8 protein_id:CAB57909.2	Caenorhabditis elegans	Y64G10A.1	na	K04597 - brain-specific angiogenesis inhibitor 2 - 1.8e-07	na	IPR000884 - 0.0	Let ; Dpy ; Age ; Clr ; Emb ; Pvl ; Mlt ; late_larval_arrest ; Ste ; Unc ; Lva ; Sck ; reduced_brood_size	Yes
ortho17taxa1084	CBN30097 - CN33869 WBGene00192062 status:Predicted	Caenorhabditis brenneri	CBN30097	na	K04659 - thrombospondin - 6.1e-07	na	IPR000884 - 10.017	Let ; Dpy ; Age ; Clr ; Emb ; Pvl ; Mlt ; late_larval_arrest ; Ste ; Unc ; Lva ; Sck ; reduced_brood_size	Yes
ortho17taxa1084	CBG09484 - CBP30453 WBGene00031055 status:Predicted UniProt:A8X903_CAEBR	Caenorhabditis briggsae	CBG09484	na	na	na	IPR008085 - 7.60000011115813E-5 ; IPR000884 - 4.69999810630989E-7	Let ; Dpy ; Age ; Clr ; Emb ; Pvl ; Mlt ; late_larval_arrest ; Ste ; Unc ; Lva ; Sck ; reduced_brood_size	Yes
ortho17taxa1084	CBN28851 - CN33873 WBGene00190816 status:Partially_confirmed	Caenorhabditis brenneri	CBN28851	na	na	na	IPR000884 - 9.238	Let ; Dpy ; Age ; Clr ; Emb ; Pvl ; Mlt ; late_larval_arrest ; Ste ; Unc ; Lva ; Sck ; reduced_brood_size	Yes
ortho17taxa1084	CBN22759 - CN06737 WBGene00161484 status:Predicted	Caenorhabditis brenneri	CBN22759	na	na	na	na	Let ; Dpy ; Age ; Clr ; Emb ; Pvl ; Mlt ; late_larval_arrest ; Ste ; Unc ; Lva ; Sck ; reduced_brood_size	No
ortho17taxa1084	GENEPREDICTION_SNAP300000058421 - no_desc	Pristionchus pacificus	GENEPREDICTION_SNAP300000058421	na	na	na	na	Let ; Dpy ; Age ; Clr ; Emb ; Pvl ; Mlt ; late_larval_arrest ; Ste ; Unc ; Lva ; Sck ; reduced_brood_size	Yes
ortho17taxa1084	GENEPREDICTION_SNAP300000062327 - no_desc	Pristionchus pacificus	GENEPREDICTION_SNAP300000062327	na	na	na	na	Let ; Dpy ; Age ; Clr ; Emb ; Pvl ; Mlt ; late_larval_arrest ; Ste ; Unc ; Lva ; Sck ; reduced_brood_size	No
ortho17taxa1084	GENEPREDICTION_SNAP300000066359 - no_desc	Pristionchus pacificus	GENEPREDICTION_SNAP300000066359	na	na	1w0s_B - 0.0065 ; 1w0r_B - 0.0065 ; 1w0r_A - 0.0065 ; 1w0s_C - 0.0065 ; 1cz2_A - 0.086 ; 2ecl_A - 0.066 ; 1bwo_B - 0.086 ; 1lsl_A - 0.00032 ; 1w0s_A - 0.0065	IPR000884 - 2.8e-07	Let ; Dpy ; Age ; Clr ; Emb ; Pvl ; Mlt ; late_larval_arrest ; Ste ; Unc ; Lva ; Sck ; reduced_brood_size	No
ortho17taxa1084	GENEPREDICTION_SNAP300000083184 - no_desc	Pristionchus pacificus	GENEPREDICTION_SNAP300000083184	na	K08631 - ADAM metallopeptidase with thrombospondin type 1 motif, 17 - 4.8e-29	na	IPR000884 - 10.986 ; IPR019742 - NA	Let ; Dpy ; Age ; Clr ; Emb ; Pvl ; Mlt ; late_larval_arrest ; Ste ; Unc ; Lva ; Sck ; reduced_brood_size	No
ortho17taxa1084	GENEPREDICTION_SNAP300000079672 - no_desc	Pristionchus pacificus	GENEPREDICTION_SNAP300000079672	na	K01391 - - 3.9e-38	na	IPR003598 - 2e-07 ; IPR000884 - 8.878 ; IPR007110 - 8.194 ; IPR013783 - 8.9e-05 ; IPR003599 - 0.003 ; IPR013098 - 3.2e-06	Let ; Dpy ; Age ; Clr ; Emb ; Pvl ; Mlt ; late_larval_arrest ; Ste ; Unc ; Lva ; Sck ; reduced_brood_size	No
ortho17taxa1084	GENEPREDICTION_SNAP300000077521 - no_desc	Pristionchus pacificus	GENEPREDICTION_SNAP300000077521	na	na	1mda_L - 0.21 ; 1mda_M - 0.21	na	Let ; Dpy ; Age ; Clr ; Emb ; Pvl ; Mlt ; late_larval_arrest ; Ste ; Unc ; Lva ; Sck ; reduced_brood_size	Yes
ortho17taxa1084	GENEPREDICTION_SNAP300000062723 - no_desc	Pristionchus pacificus	GENEPREDICTION_SNAP300000062723	na	K04598 - brain-specific angiogenesis inhibitor 3 - 1.4e-08	3iyd_I - 0.00024	IPR000884 - 4.3e-06	Let ; Dpy ; Age ; Clr ; Emb ; Pvl ; Mlt ; late_larval_arrest ; Ste ; Unc ; Lva ; Sck ; reduced_brood_size	No	Yes (1 spanner)
ortho17taxa1084	GENEPREDICTION_SNAP300000062760 - no_desc	Pristionchus pacificus	GENEPREDICTION_SNAP300000062760	na	K01417 - - 2.3e-41	na	IPR000884 - 0.034	Let ; Dpy ; Age ; Clr ; Emb ; Pvl ; Mlt ; late_larval_arrest ; Ste ; Unc ; Lva ; Sck ; reduced_brood_size	No
ortho17taxa1084	GENEPREDICTION_SNAP300000057226 - no_desc	Pristionchus pacificus	GENEPREDICTION_SNAP300000057226	na	K06841 - semaphorin 5 - 4.3e-42	na	IPR000884 - 0.00014 ; IPR003609 - 7.256 ; IPR003014 - 1.7e-05	Let ; Dpy ; Age ; Clr ; Emb ; Pvl ; Mlt ; late_larval_arrest ; Ste ; Unc ; Lva ; Sck ; reduced_brood_size	Yes
ortho17taxa1084	GENEPREDICTION_SNAP300000058407 - no_desc	Pristionchus pacificus	GENEPREDICTION_SNAP300000058407	na	na	3ghm_A - 0.0022 ; 3ghn_A - 0.0023	IPR000884 - 9.048	Let ; Dpy ; Age ; Clr ; Emb ; Pvl ; Mlt ; late_larval_arrest ; Ste ; Unc ; Lva ; Sck ; reduced_brood_size	Yes
ortho17taxa1084	GENEPREDICTION_SNAP300000071911 - no_desc	Pristionchus pacificus	GENEPREDICTION_SNAP300000071911	na	na	1ft4_A - 0.97 ; 1ext_A - 0.97 ; 1ncf_B - 0.97 ; 1ncf_A - 0.97 ; 1ft4_B - 0.97 ; 1ext_B - 0.97	na	Let ; Dpy ; Age ; Clr ; Emb ; Pvl ; Mlt ; late_larval_arrest ; Ste ; Unc ; Lva ; Sck ; reduced_brood_size	Yes
ortho17taxa1084	GENEPREDICTION_SNAP300000062725 - no_desc	Pristionchus pacificus	GENEPREDICTION_SNAP300000062725	na	K04598 - brain-specific angiogenesis inhibitor 3 - 1.7e-07	3iyd_I - 2.3e-05	IPR000884 - 7.1e-06	Let ; Dpy ; Age ; Clr ; Emb ; Pvl ; Mlt ; late_larval_arrest ; Ste ; Unc ; Lva ; Sck ; reduced_brood_size	No	Yes (1 spanner)
ortho17taxa1084	GENEPREDICTION_SNAP300000085983 - no_desc	Pristionchus pacificus	GENEPREDICTION_SNAP300000085983	0009055 - electron carrier activity	K10955 - intestinal mucin-2 - 5.7e-22	na	IPR000884 - 0.031 ; IPR006058 - NA	Let ; Dpy ; Age ; Clr ; Emb ; Pvl ; Mlt ; late_larval_arrest ; Ste ; Unc ; Lva ; Sck ; reduced_brood_size	No
ortho17taxa1084	GENEPREDICTION_SNAP300000083191 - no_desc	Pristionchus pacificus	GENEPREDICTION_SNAP300000083191	na	K06841 - semaphorin 5 - 4.5e-19	na	IPR000884 - 9.305	Let ; Dpy ; Age ; Clr ; Emb ; Pvl ; Mlt ; late_larval_arrest ; Ste ; Unc ; Lva ; Sck ; reduced_brood_size	No
ortho17taxa1084	GENEPREDICTION_SNAP300000060742 - no_desc	Pristionchus pacificus	GENEPREDICTION_SNAP300000060742	na	K04598 - brain-specific angiogenesis inhibitor 3 - 7.4e-06	na	IPR000884 - 1.3e-07	Let ; Dpy ; Age ; Clr ; Emb ; Pvl ; Mlt ; late_larval_arrest ; Ste ; Unc ; Lva ; Sck ; reduced_brood_size	No
ortho17taxa1084	GENEPREDICTION_SNAP300000086026 - no_desc	Pristionchus pacificus	GENEPREDICTION_SNAP300000086026	na	K08076 - astacin - 4.5e-07	na	IPR000884 - 0.014	Let ; Dpy ; Age ; Clr ; Emb ; Pvl ; Mlt ; late_larval_arrest ; Ste ; Unc ; Lva ; Sck ; reduced_brood_size	No
ortho17taxa1084	GENEPREDICTION_SNAP300000062761 - no_desc	Pristionchus pacificus	GENEPREDICTION_SNAP300000062761	0008270 - zinc ion binding ; 0004222 - metalloendopeptidase activity ; 0005578 - proteinaceous extracellular matrix	K01417 - - 1.7e-94	na	IPR000884 - 2.8e-07 ; IPR012314 - 72.950	Let ; Dpy ; Age ; Clr ; Emb ; Pvl ; Mlt ; late_larval_arrest ; Ste ; Unc ; Lva ; Sck ; reduced_brood_size	No
ortho17taxa1084	GENEPREDICTION_SNAP300000083910 - no_desc	Pristionchus pacificus	GENEPREDICTION_SNAP300000083910	na	na	1skz_A - 0.12	na	Let ; Dpy ; Age ; Clr ; Emb ; Pvl ; Mlt ; late_larval_arrest ; Ste ; Unc ; Lva ; Sck ; reduced_brood_size	Yes
ortho17taxa1084	GENEPREDICTION_SNAP300000081332 - no_desc	Pristionchus pacificus	GENEPREDICTION_SNAP300000081332	na	K04596 - brain-specific angiogenesis inhibitor 1 - 3.9e-14	1w0s_B - 1.5e-12 ; 1w0r_B - 1.5e-12 ; 1w0s_A - 1.5e-12 ; 1w0r_A - 1.5e-12 ; 1lsl_A - 4.1e-11 ; 1w0s_C - 1.5e-12	IPR000884 - 12.772	Let ; Dpy ; Age ; Clr ; Emb ; Pvl ; Mlt ; late_larval_arrest ; Ste ; Unc ; Lva ; Sck ; reduced_brood_size	Yes
ortho17taxa1084	GENEPREDICTION_SNAP300000079791 - no_desc	Pristionchus pacificus	GENEPREDICTION_SNAP300000079791	na	na	3d34_B - 2.7e-23 ; 3d34_A - 2.7e-23	IPR000884 - 0.0001 ; IPR009465 - 2.5e-64	Let ; Dpy ; Age ; Clr ; Emb ; Pvl ; Mlt ; late_larval_arrest ; Ste ; Unc ; Lva ; Sck ; reduced_brood_size	No
ortho17taxa1084	GENEPREDICTION_SNAP300000086190 - no_desc	Pristionchus pacificus	GENEPREDICTION_SNAP300000086190	na	na	3bg4_D - 0.88 ; 1eai_C - 0.21 ; 1eai_D - 0.21	IPR000884 - 8.212	Let ; Dpy ; Age ; Clr ; Emb ; Pvl ; Mlt ; late_larval_arrest ; Ste ; Unc ; Lva ; Sck ; reduced_brood_size	Yes
ortho17taxa1084	GENEPREDICTION_SNAP300000060803 - no_desc	Pristionchus pacificus	GENEPREDICTION_SNAP300000060803	na	na	na	IPR000884 - 8.570	Let ; Dpy ; Age ; Clr ; Emb ; Pvl ; Mlt ; late_larval_arrest ; Ste ; Unc ; Lva ; Sck ; reduced_brood_size	Yes
ortho17taxa1084	GENEPREDICTION_SNAP300000057543 - no_desc	Pristionchus pacificus	GENEPREDICTION_SNAP300000057543	na	na	3ft1_C - 0.9996 ; 3ft9_A - 0.9996 ; 3ft1_B - 0.9996 ; 2oez_B - 0.97 ; 3ft1_A - 0.9996 ; 3ft1_D - 0.9996 ; 2oez_A - 0.97	na	Let ; Dpy ; Age ; Clr ; Emb ; Pvl ; Mlt ; late_larval_arrest ; Ste ; Unc ; Lva ; Sck ; reduced_brood_size	No
ortho17taxa1084	GENEPREDICTION_SNAP300000058270 - no_desc	Pristionchus pacificus	GENEPREDICTION_SNAP300000058270	na	na	2od1_A - 0.012 ; 1k7u_A - 0.043 ; 1k7t_A - 0.043 ; 2x52_A - 0.036 ; 1wgt_B - 0.043 ; 1k7v_A - 0.043 ; 2x52_B - 0.036 ; 1lsl_A - 0.0076 ; 1wgt_A - 0.043	na	Let ; Dpy ; Age ; Clr ; Emb ; Pvl ; Mlt ; late_larval_arrest ; Ste ; Unc ; Lva ; Sck ; reduced_brood_size	Yes
ortho17taxa1084	GENEPREDICTION_SNAP300000057544 - no_desc	Pristionchus pacificus	GENEPREDICTION_SNAP300000057544	na	na	na	na	Let ; Dpy ; Age ; Clr ; Emb ; Pvl ; Mlt ; late_larval_arrest ; Ste ; Unc ; Lva ; Sck ; reduced_brood_size	No	Yes (1 spanner)
ortho17taxa1084	GENEPREDICTION_SNAP300000074136 - no_desc	Pristionchus pacificus	GENEPREDICTION_SNAP300000074136	0008270 - zinc ion binding ; 0006508 - proteolysis ; 0004222 - metalloendopeptidase activity ; 0005578 - proteinaceous extracellular matrix ; 0008237 - metallopeptidase activity	K08630 - ADAM metallopeptidase with thrombospondin type 1 motif, 16 - 1.2e-60	na	IPR000884 - 0.0044 ; IPR001818 - 0.00013 ; IPR006025 - NA ; IPR001590 - 16.033	Let ; Dpy ; Age ; Clr ; Emb ; Pvl ; Mlt ; late_larval_arrest ; Ste ; Unc ; Lva ; Sck ; reduced_brood_size	Yes
ortho17taxa1084	GENEPREDICTION_SNAP300000068983 - no_desc	Pristionchus pacificus	GENEPREDICTION_SNAP300000068983	na	na	na	na	Let ; Dpy ; Age ; Clr ; Emb ; Pvl ; Mlt ; late_larval_arrest ; Ste ; Unc ; Lva ; Sck ; reduced_brood_size	Yes
ortho17taxa1084	GENEPREDICTION_SNAP300000083908 - no_desc	Pristionchus pacificus	GENEPREDICTION_SNAP300000083908	na	na	1k7t_A - 0.055 ; 2x52_A - 0.046 ; 1wgt_B - 0.055 ; 1k7u_B - 0.055 ; 1k7t_B - 0.055 ; 1k7v_B - 0.055 ; 2x52_B - 0.046 ; 1lsl_A - 0.052 ; 1wgt_A - 0.055	na	Let ; Dpy ; Age ; Clr ; Emb ; Pvl ; Mlt ; late_larval_arrest ; Ste ; Unc ; Lva ; Sck ; reduced_brood_size	No
ortho17taxa1084	GENEPREDICTION_SNAP300000079675 - no_desc	Pristionchus pacificus	GENEPREDICTION_SNAP300000079675	na	K08076 - astacin - 1.4e-22	na	IPR000884 - 10.980	Let ; Dpy ; Age ; Clr ; Emb ; Pvl ; Mlt ; late_larval_arrest ; Ste ; Unc ; Lva ; Sck ; reduced_brood_size	No
ortho17taxa1084	GENEPREDICTION_SNAP300000058422 - no_desc	Pristionchus pacificus	GENEPREDICTION_SNAP300000058422	na	na	na	IPR000884 - 8.551	Let ; Dpy ; Age ; Clr ; Emb ; Pvl ; Mlt ; late_larval_arrest ; Ste ; Unc ; Lva ; Sck ; reduced_brood_size	Yes	Yes (4 spanner)
ortho17taxa1084	GENEPREDICTION_SNAP300000057483 - no_desc	Pristionchus pacificus	GENEPREDICTION_SNAP300000057483	na	K08076 - astacin - 4.5e-33	na	IPR000884 - 11.997 ; IPR010916 - NA	Let ; Dpy ; Age ; Clr ; Emb ; Pvl ; Mlt ; late_larval_arrest ; Ste ; Unc ; Lva ; Sck ; reduced_brood_size	No
