# Supplementary material for: HelmCoP: An Online Resource for Helminth Functional Genomics and Drug and Vaccine Targets Prioritization
Source: PLoS One. 2011 Jul 8;6(7):e21832. doi: 10.1371/journal.pone.0021832 (PMC3132748; doi:10.1371/journal.pone.0021832)
Supplement: Table S5 — InterPro IDs used as filter for vaccine development. (XLSX) [file pone.0021832.s005.xlsx]

## Sheet: S5
Table S5 : List of Interpro domains for vaccine searches
Interpro Identifier	Descriptiom
IPR013032	EGF-like region, conserved site
IPR018097	EGF-like calcium-binding, conserved site
IPR000742	EGF-like, type 3
IPR001881	EGF-like calcium-binding
IPR002049	EGF-like, laminin
IPR006209	EGF
IPR006210	EGF-like
IPR006947	EGF-like, alliinase
IPR013091	EGF calcium-binding
IPR013111	EGF, extracellular
IPR015149	Thrombomodulin-like, EGF-like
IPR015369	Follistatin/Osteonectin-like EGF domain
IPR021619	EGFR receptor inhibitor Mig-6
IPR021633	Antagonist of EGFR signalling, Argos
IPR000152	EGF-type aspartate/asparagine hydroxylation site
IPR000827	Small chemokine, C-C group, conserved site
IPR018048	Small chemokine, C-X-C, conserved site
IPR001089	Small chemokine, C-X-C
IPR001811	Small chemokine, interleukin-8-like
IPR002473	Small chemokine, C-X-C/Interleukin 8
IPR020343	CC-type chemokine FPV060, putative
IPR020350	Chemokine-like protein, FAM19A2
IPR000562	Type II fibronectin, collagen-binding
IPR000885	Fibrillar collagen, C-terminal
IPR002486	Nematode cuticle collagen, N-terminal
IPR010363	Protein of unknown function DUF959, collagen XVIII, N-terminal
IPR013510	Peptidase M9A/M9B, collagenase, C-terminal
IPR013661	Peptidase M9A/M9B, collagenase, N-terminal
IPR020988	Peptidase U32, collagenase
IPR001006	Procollagen-lysine 5-dioxygenase
IPR002169	Peptidase M9A/M9B, collagenase, bacterial
IPR001442	Collagen IV, non-collagenous
IPR008454	Collagen-binding surface protein Cna-like, B-type domain
IPR008456	Collagen binding
IPR008970	Collagen-binding surface protein Cna, B-type domain
IPR010515	Collagenase NC10/endostatin
IPR001442	Collagen IV, non-collagenous
IPR008160	Collagen triple helix repeat
IPR011142	Spider toxin CSTX, Knottin scaffold conserved site
IPR003614	Knottin
IPR019553	Spider toxin CSTX, Knottin scaffold-containing domain
IPR018354	Snake toxin binding site
IPR005831	Aerolysin/haemolysin toxin, conserved site
IPR005853	Omega-agatoxin type II/III, conserved site
IPR006126	Staphylococcal enterotoxin/Streptococcal pyrogenic exotoxin, conserved site
IPR011142	Spider toxin CSTX, Knottin scaffold conserved site
IPR012321	Conotoxin, omega-type, conserved site
IPR012322	Conotoxin, delta-type, conserved site
IPR013139	Omega-atracotoxin, conserved site-2
IPR013140	Huwentoxin, conserved site-1
IPR013141	Conotoxin-I, conserved site
IPR018071	Omega-atracotoxin, conserved site
IPR018072	Conotoxin, alpha-type, conserved site
IPR019764	Endothelin-like toxin, conserved site
IPR019806	Heat-stable enterotoxin, conserved site
IPR000020	Anaphylatoxin/fibulin
IPR001178	Delta endotoxin, central domain
IPR001840	Complement C3a/C4a/C5a anaphylatoxin
IPR003540	Binary exotoxin A
IPR003582	Metridin-like ShK toxin
IPR004311	Putative vacuolating cytotoxin
IPR005138	Aerolysin/Pertussis toxin APT
IPR005165	Anthrax toxin, edema factor, central
IPR005169	CagA exotoxin
IPR005638	Delta endotoxin, C-terminal
IPR005639	Delta endotoxin, N-terminal
IPR006173	Staphylococcal/Streptococcal toxin, OB-fold
IPR008353	Peptidase S1B, exfoliative toxin
IPR008872	Insecticidal crystal toxin
IPR008992	Enterotoxin, bacterial
IPR009096	Killer toxin KP6, alpha subunit
IPR009101	Gurmarin-like inhibitors/Antifungal toxin
IPR011067	Plasmid maintenance toxin/Cell growth inhibitor
IPR011327	Killer toxin, SMK, alpha subunit
IPR011328	Killer toxin, SMK, beta subunit
IPR011329	Killer toxin, Kp4/SMK-like, core
IPR012500	Clostridium neurotoxin, translocation
IPR012509	Neurotoxin 3, Anemonia
IPR012927	ShET2 enterotoxin, N-terminal
IPR012928	Clostridium neurotoxin, receptor binding N-terminal
IPR013104	Clostridium neurotoxin, receptor-binding C-terminal
IPR013700	Aflatoxin regulatory protein
IPR014781	Anthrax toxin, lethal/endema factor, N-/C-terminal
IPR015099	Exotoxin A catalytic
IPR015185	Exotoxin A, binding
IPR015186	Exotoxin A, targeting
IPR015214	Delta endotoxin, central domain, subgroup 2
IPR015239	Anthrax toxin, lethal factor, central
IPR015282	Staphylococcal toxin DUF1954
IPR015790	Delta endotoxin, central domain, subgroup 1
IPR016013	Binary exotoxin A, clostridial
IPR016091	Superantigen toxin, C-terminal, Staphylococcal/Streptococcal
IPR016191	Ribonuclease/ribotoxin
IPR018081	Anaphylatoxin
IPR018570	Phytotoxin, PcF
IPR020063	Bordetella pertussis toxin B, subunit 2/3, C-terminal
IPR022404	Diphtheria toxin, receptor-binding domain
IPR022405	Diphtheria toxin, translocation domain
IPR022406	Diphtheria toxin, catalytic domain
IPR000512	Diphtheria toxin (NAD+-dipthamide ADP-ribosyltransferase)
IPR000693	Anenome neurotoxin
IPR000881	Myotoxin
IPR001144	Heat-labile enterotoxin, A chain
IPR001219	Neurotoxin
IPR001489	Heat-stable enterotoxin, STa
IPR001615	Delta-endotoxin CytB
IPR001835	Heat-labile enterotoxin, B chain
IPR001947	Scorpion short chain toxin
IPR002061	Scorpion long chain toxin
IPR002409	Aflatoxin biosynthesis regulatory protein
IPR002960	Tumour necrosis factor beta/lymphotoxin alpha
IPR002961	Tumour necrosis factor c/lymphotoxin-beta
IPR003189	Shiga-like toxin, beta subunit
IPR003539	Cytolethal distending toxin B
IPR003541	Anthrax toxin, lethal/endema factor
IPR003558	Cytolethal distending toxin A/C
IPR003559	Cytolethal distending toxin C
IPR003571	Snake toxin
IPR003572	Snake cytotoxin
IPR003842	Vacuolating cytotoxin
IPR003896	Bacterial exotoxin B
IPR003897	Clostridium enterotoxin
IPR003898	Bordetella pertussis toxin A
IPR003899	Bordetella pertussis toxin B
IPR003963	Bi-component toxin, staphylococci
IPR003995	RTX cytolytic toxin, protein A, core, bacterial
IPR003996	RTX toxin-activating protein C, bacteria
IPR004169	Spider toxin
IPR004214	Conotoxin
IPR004355	Type IV secretion system CagA exotoxin
IPR005830	Aerolysin/haemolysin/leukocidin toxin
IPR005832	Aerolysin cytolytic toxin
IPR006125	Staphylococcal syndrome toxin
IPR006480	Holin, toxin secretion/phage lysis
IPR007337	RelB antitoxin
IPR007958	Scorpion short toxin
IPR008017	Atracotoxin, delta
IPR008036	Conotoxin, mu-type
IPR008375	Staphylococcus aureus exotoxin
IPR008414	Bacillus haemolytic enterotoxin
IPR009208	Mosquitocidal toxin
IPR009209	Epsilon toxin
IPR009369	Actinobacillus actinomycetemcomitans leukotoxin activator LktC
IPR009405	Vibrio cholerae toxin co-regulated pilus biosynthesis F
IPR009415	Omega-atracotoxin
IPR009614	Addiction module toxin, Txe/YoeB
IPR009956	Post-segregation antitoxin CcdA
IPR009958	Conotoxin, alpha-type
IPR010503	Type II heat-labile enterotoxin, B subunit
IPR011218	Insecticidal delta endotoxin
IPR011696	Spider potassium channel inhibitory toxin
IPR012325	Assassin bug toxin
IPR012497	Neurotoxin B-IV-like
IPR012498	Alpha-A conotoxin PIVA-like
IPR012499	Janus-atracotoxin
IPR012557	Heat stable enterotoxin, EAST1
IPR012622	Ergtoxin
IPR012623	Conotoxin O-superfamily
IPR012624	Conotoxin I-superfamily
IPR012625	Huwentoxin-II
IPR012627	Magi peptide toxin
IPR012630	Hefutoxin
IPR012631	Conotoxin T-superfamily
IPR012633	SFI toxin
IPR012634	PhTx neurotoxin
IPR012636	Tamulustoxin
IPR012753	Addiction module toxin, RelE/StbE
IPR013605	Spider toxin omega agotoxin/Tx1 family
IPR015090	Bacterial epsilon antitoxin
IPR015131	Killer toxin, Kp4
IPR015160	Heat-stable enterotoxin B, secretory
IPR015161	Streptomyces killer toxin-like
IPR015229	BmKK2 toxin
IPR015290	Yeast killer toxin
IPR015355	Pertussis toxin, subunit S4
IPR015356	Pertussis toxin, subunit S5
IPR015957	Cytolethal distending toxin A
IPR016328	Insecticidal neurotoxin, curtatoxin
IPR016329	Neurotoxin, TxP-I
IPR016330	Neurotoxin III, Actiniidae
IPR016331	Shiga-like toxin, subunit A
IPR017622	Transcription regulator, P21/BotR , Clostridium toxin-associated
IPR018003	Insecticidal toxin complex/plasmid viulence protein
IPR018218	Scorpion toxin
IPR020202	Atracotoxin
IPR020242	Conotoxin I2-superfamily
IPR020495	Accessory cholera enterotoxin, Ace
IPR021635	Proteinaceous host-selective toxin ToxA
IPR022044	Insecticide toxin TcdB middle/C-terminal region
IPR022045	Insecticide toxin TcdB middle/N-terminal region
IPR022220	Hemolytic toxin N-terminal
IPR001928	Endothelin-like toxin
IPR008900	Zonular occludens toxin
IPR010488	Zeta toxin
IPR012629	Conotoxin TVIIAGS
IPR012635	Parabutoxin
IPR018985	Antitoxin ParD
IPR019553	Spider toxin CSTX, Knottin scaffold-containing domain
IPR020475	Bibrotoxin/Sarafotoxin-D
IPR020972	Dermonecrotic/RTX toxin
IPR020974	RTX toxin/autotransporter adhesin
IPR011509	RtxA toxin
IPR006123	Toxin, beta-grasp, Staphylococcal/Streptococcal
IPR006177	Toxin, bacterial
IPR008911	Toxin 6
IPR009243	Toxin 7
IPR010271	Toxin-coregulated pilus subunit TcpA
IPR014944	Toxin-module SymE-like
IPR020213	Toxin coregulated pilus biosynthesis protein, TcpS
IPR020883	Toxin-module SymE
IPR021541	Toxin BmKK4
IPR021679	Toxin endonuclease, YhaV
IPR018927	Toxin co-regulated pilus biosynthesis protein Q
IPR015887	DNA glycosylase/AP lyase, zinc finger domain, DNA-binding site
IPR000214	DNA glycosylase/AP lyase, zinc finger domain
IPR001424	Superoxide dismutase, copper/zinc binding
IPR007517	Rad50 zinc hook
IPR010663	DNA glycosylase/AP lyase/isoleucyl tRNA synthetase, zinc finger domain
IPR013195	Viral capsid, putative zinc finger, N-terminal, Hepatitis B virus
IPR013263	DNA topoisomerase I, zinc ribbon-like, bacterial-type
IPR014900	Transcription factor AL2, zinc ribbon
IPR017856	Integrase, N-terminal zinc-binding domain-like
IPR019607	Putative zinc-finger domain
IPR022002	Domain of unknown function DUF35, rubredoxin-like zinc ribbon domain, N-terminal
IPR004217	Mitochondrial inner membrane translocase complex, Tim8/9/10/13-zinc finger-like
IPR005584	Uncharacterised protein family, zinc-binding
IPR007808	Protein of unknown function DUF701, zinc-binding putative
IPR012041	Uncharacterised conserved protein UCP015877, zinc finger
IPR014182	Alcohol dehydrogenase, zinc-binding type 1
IPR014187	Alcohol dehydrogenase, zinc-binding type 2
IPR014538	Uncharacterised conserved protein, topoisomerase zinc finger
IPR016608	PR-domain zinc finger protein PRDM1
IPR016694	Uncharacterised conserved protein UCP017292, zinc finger, CHY-type
IPR017124	PR-domain zinc finger protein PRDM4
IPR017125	PR-domain zinc finger protein PRDM5
IPR017126	PR-domain zinc finger protein PRDM12
IPR017211	Uncharacterised conserved protein UCP037465, zinc finger protein, AF1427
IPR017333	Uncharacterised conserved protein UCP037948, zinc finger MYND-type
IPR017337	Uncharacterised conserved protein UCP037956, zinc finger Ran-binding
IPR022129	NocA-like zinc-finger protein 1
IPR022137	Protein of unknown function DUF3669, zinc finger protein
IPR013591	Disease resistance/zinc finger/chromosome condensation-like region
IPR001562	Zinc finger, Btk motif
IPR017907	Zinc finger, RING-type, conserved site
IPR019786	Zinc finger, PHD-type, conserved site
IPR020458	Zinc finger, DksA/TraR C4-type conserved site
IPR022654	Zinc finger, XPA-type, conserved site
IPR000058	Zinc finger, AN1-type
IPR000197	Zinc finger, TAZ-type
IPR000306	Zinc finger, FYVE-type
IPR000315	Zinc finger, B-box
IPR000433	Zinc finger, ZZ-type
IPR000571	Zinc finger, CCCH-type
IPR000679	Zinc finger, GATA-type
IPR000690	Zinc finger, C2H2-type matrin
IPR000962	Zinc finger, DksA/TraR C4-type
IPR000967	Zinc finger, NF-X1-type
IPR001222	Zinc finger, TFIIS-type
IPR001293	Zinc finger, TRAF-type
IPR001510	Zinc finger, PARP-type
IPR001594	Zinc finger, DHHC-type
IPR001607	Zinc finger, UBP-type
IPR001628	Zinc finger, nuclear hormone receptor-type
IPR001781	Zinc finger, LIM-type
IPR001841	Zinc finger, RING-type
IPR001876	Zinc finger, RanBP2-type
IPR001878	Zinc finger, CCHC-type
IPR001965	Zinc finger, PHD-type
IPR002653	Zinc finger, A20-type
IPR002694	Zinc finger, CHC2-type
IPR002857	Zinc finger, CXXC-type
IPR002867	Zinc finger, C6HC-type
IPR002893	Zinc finger, MYND-type
IPR003126	Zinc finger, N-recognin
IPR003604	Zinc finger, U1-type
IPR003656	Zinc finger, BED-type predicted
IPR004149	Zinc-finger, NAD-dependent DNA ligase C4-type
IPR004181	Zinc finger, MIZ-type
IPR004198	Zinc finger, C5HC2-type
IPR004457	Zinc finger, ZPR1-type
IPR005381	Domain of unknown function, putative Zinc finger, XS/XH
IPR005735	Zinc finger, LSD1-type
IPR006510	Zinc finger, Lateral Root Primordium type 1
IPR006564	Zinc finger, PMZ-type
IPR006572	Zinc finger, DBF-type
IPR006580	Zinc finger, TTF-type
IPR006612	Zinc finger, C2CH-type
IPR006642	Zinc finger, Rad18-type putative
IPR006895	Zinc finger, Sec23/Sec24-type
IPR007087	Zinc finger, C2H2-type
IPR007527	Zinc finger, SWIM-type
IPR007529	Zinc finger, HIT-type
IPR007588	Zinc finger, FLYWCH-type
IPR007872	Zinc finger, DPH-type
IPR008899	Zinc finger, piccolo-type
IPR008913	Zinc finger, CHY-type
IPR009349	Zinc finger, C2HC5-type
IPR010507	Zinc finger, MYM-type
IPR010603	Zinc finger, C4-type
IPR010666	Zinc finger, GRF-type
IPR011011	Zinc finger, FYVE/PHD-type
IPR011016	Zinc finger, RING-CH-type
IPR011124	Zinc finger, CW-type
IPR011125	Zinc finger, HypF-type
IPR011723	Zinc finger/thioredoxin putative
IPR012313	Zinc finger, FCS-type
IPR012934	Zinc finger, AD-type
IPR012935	Zinc finger, C3HC-like
IPR012996	Zinc finger, CHHC-type
IPR013010	Zinc finger, SIAH-type
IPR013084	Zinc finger, CCHC retroviral-type
IPR013085	Zinc finger, U1-C type
IPR013087	Zinc finger, C2H2-type/integrase, DNA-binding
IPR013088	Zinc finger, NHR/GATA-type
IPR013134	Zinc hook, Rad50
IPR013137	Zinc finger, TFIIB-type
IPR013192	Zinc finger, hepatitis C virus non-structural 5a-type
IPR013629	Zinc finger, C4-type, C-terminal domain
IPR013993	Zinc finger, N-recognin, metazoa
IPR014857	Zinc finger, RING-like
IPR014898	Zinc finger, C2H2, LYAR-type
IPR015088	Zinc finger, DNA-directed DNA polymerase, family B, alpha
IPR015376	Zinc ribbon, NADH pyrophosphatase
IPR015408	Zinc finger, Mcm10/DnaG-type
IPR015416	Zinc finger, H2C2-type, histone UAS binding
IPR015880	Zinc finger, C2H2-like
IPR015967	Zinc finger C4-type, RecR
IPR017455	Zinc finger, FYVE-related
IPR017910	Zinc finger, large T-antigen D1-type
IPR017921	Zinc finger, CTCHY-type
IPR018957	Zinc finger, C3HC4 RING-type
IPR019401	Zinc finger, CHCC-type
IPR019406	Zinc finger, C2H2, APLF-like
IPR019485	Zinc finger, V(D)J recombination-activating protein 1
IPR019787	Zinc finger, PHD-finger
IPR020457	Zinc finger, B-box, chordata
IPR021005	Zinc finger, CGNR
IPR021721	Zinc finger, CCCH-type, TRM13
IPR022453	Zinc finger, YgiT-type
IPR022755	Zinc finger, double-stranded RNA binding
IPR003224	Zinc finger, P11-type
IPR003851	Zinc finger, Dof-type
IPR004470	Zinc finger, ZPR1-type, subgroup
IPR007853	Zinc finger, Zim17-type
IPR008705	Zinc finger, Nanos
IPR012783	Zinc finger, C4 DksA/TraR-type
IPR017165	Zinc finger, FYVE-type, SARA/endofin
IPR022452	Zinc finger/helix-turn-helix protein, YgiT
IPR018482	Zinc finger, C4H2-type
IPR018645	Protein of unknown function DUF2072, Zinc-ribbon
IPR020460	Zinc finger, DksA/TraR C4-type, bacteria
IPR002515	Zinc finger, C2HC-type
